# Supplementary material for: Daily rhythms in antennal protein and olfactory sensitivity in the malaria mosquito Anopheles gambiae
Source: Sci Rep. 2013 Aug 29;3:2494. doi: 10.1038/srep02494 (PMC3756343; doi:10.1038/srep02494)
Supplement: Supplementary Information — Supplementary Dataset 1 [file srep02494-s2.xls]

## Sheet: Protein Level Summary
	Protein Level FDR Analysis
	Proteins Identified at Critical False Discovery Rates															Correspondence between FDR Levels and ProteinPilot Reported Confidences
		Number of Proteins Detected															Corresponding ProteinPilot Confidence
	Critical FDR	Local FDR	Global FDR	Global FDR from Fit												Critical FDR	Local FDR	Global FDR	Global FDR from Fit
	0.01	1027	1124	1133												0.01	0.981803	0.834041	0.809454
	0.05	1073	1207	1212												0.05	0.939744	0.619811	0.610955
	0.1	1094	1281	1287												0.1	0.902276	0.462968	0.450459
	* It is recommended you use numbers in bold and avoid using numbers in italics.																Corresponding Unused ProtScore
																Critical FDR	Local FDR	Global FDR	Global FDR from Fit
																0.01	1.74	0.78	0.72
																0.05	1.22	0.42	0.41
																0.1	1.01	0.27	0.26

## Sheet: Distinct Peptide Level Summary
	Distinct Peptide Level FDR Analysis
	Peptides Identified at Critical False Discovery Rates															Correspondence between FDR Levels and ProteinPilot Reported Confidences
		Number of Peptides Identified															Corresponding ProteinPilot Confidence
	Critical FDR	Local FDR	Global FDR	Global FDR from Fit												Critical FDR	Local FDR	Global FDR	Global FDR from Fit
	0.01	5797	7166	7201												0.01	0.995	0.9517	0.9489
	0.05	6688	8341	8380												0.05	0.9801	0.7352	0.7242
	0.1	7066	9380	9316												0.1	0.9595	0.4951	0.5068
	* It is recommended you use numbers in bold and avoid using numbers in italics.															* It is recommended you use numbers in bold and avoid using numbers in italics.

## Sheet: Spectral Level Summary
	Spectral Level FDR Analysis
	Spectra Identified at Critical False Discovery Rates															Correspondence between FDR Levels and ProteinPilot Reported Confidences
		Number of Spectra Identified															Corresponding ProteinPilot Confidence
	Critical FDR	Local FDR	Global FDR	Global FDR from Fit												Critical FDR	Local FDR	Global FDR	Global FDR from Fit
	0.01	16501	20971	21253												0.01	0.991	0.8795	0.861
	0.05	19753	25434	25501												0.05	0.941	0.4453	0.4393
	0.1	21121	28965	28873												0.1	0.8702	0.2389	0.2431
	* It is recommended you use numbers in bold and avoid using numbers in italics.															* It is recommended you use numbers in bold and avoid using numbers in italics.

## Sheet: Protein Level Data
Protein Level Data	Unused ProtScore Threshold	Confidence Threshold	Forward	Reverse	Correct	Incorrect	Total	Global FDR	q-value	Fit Unused ProtScore Threshold	Fit Confidence Threshold	Fit Forward	Fit Reverse	Fit Correct	Fit Incorrect	Fit Total	Fit Global FDR	Fit Local FDR
	166.95	1	1	0	1	0	1	0	0	166.95	1	0.999643	0.000357305	0.999285	0.00071461	1	0.00071461	0.00071465
	118.51	1	2	0	2	0	2	0	0	118.51	1	1.99929	0.00071465	1.99857	0.0014293	2	0.00071465	0.00071469
	98.89	1	3	0	3	0	3	0	0	98.89	1	2.99893	0.00107203	2.99786	0.00214407	3	0.00071469	0.000714769
	91.98	1	4	0	4	0	4	0	0	91.98	1	3.99857	0.00142946	3.99714	0.00285892	4	0.000714729	0.000714849
	89.1	1	5	0	5	0	5	0	0	89.1	1	4.99821	0.00178692	4.99643	0.00357385	5	0.000714769	0.000714929
	86.42	1	6	0	6	0	6	0	0	86.42	1	5.99786	0.00214443	5.99571	0.00428886	6	0.000714809	0.000715009
	69.17	1	7	0	7	0	7	0	0	69.17	1	6.9975	0.00250197	6.995	0.00500394	7	0.000714849	0.000715089
	67.44	1	8	0	8	0	8	0	0	67.44	1	7.99714	0.00285956	7.99428	0.00571911	8	0.000714889	0.000715168
	65.95	1	9	0	9	0	9	0	0	65.95	1	8.99678	0.00321718	8.99357	0.00643436	9	0.000714929	0.000715248
	64.68	1	10	0	10	0	10	0	0	64.68	1	9.99643	0.00357484	9.99285	0.00714969	10	0.000714969	0.000715328
	56.9	1	11	0	11	0	11	0	0	56.9	1	10.9961	0.00393255	10.9921	0.0078651	11	0.000715009	0.000715408
	56.82	1	12	0	12	0	12	0	0	56.82	1	11.9957	0.00429029	11.9914	0.00858058	12	0.000715049	0.000715488
	55.47	1	13	0	13	0	13	0	0	55.47	1	12.9954	0.00464808	12.9907	0.00929615	13	0.000715089	0.000715568
	55.15	1	14	0	14	0	14	0	0	55.15	1	13.995	0.0050059	13.99	0.0100118	14	0.000715129	0.000715648
	53.88	1	15	0	15	0	15	0	0	53.88	1	14.9946	0.00536376	14.9893	0.0107275	15	0.000715168	0.000715727
	50.48	1	16	0	16	0	16	0	0	50.48	1	15.9943	0.00572167	15.9886	0.0114433	16	0.000715208	0.000715807
	50.36	1	17	0	17	0	17	0	0	50.36	1	16.9939	0.00607961	16.9878	0.0121592	17	0.000715248	0.000715887
	49.67	1	18	0	18	0	18	0	0	49.67	1	17.9936	0.00643759	17.9871	0.0128752	18	0.000715288	0.000715967
	49.41	1	19	0	19	0	19	0	0	49.41	1	18.9932	0.00679562	18.9864	0.0135912	19	0.000715328	0.000716047
	47.83	1	20	0	20	0	20	0	0	47.83	1	19.9928	0.00715368	19.9857	0.0143074	20	0.000715368	0.000716127
	47.46	1	21	0	21	0	21	0	0	47.46	1	20.9925	0.00751178	20.985	0.0150236	21	0.000715408	0.000716207
	47.31	1	22	0	22	0	22	0	0	47.31	1	21.9921	0.00786993	21.9843	0.0157399	22	0.000715448	0.000716287
	46.42	1	23	0	23	0	23	0	0	46.42	1	22.9918	0.00822811	22.9835	0.0164562	23	0.000715488	0.000716367
	46.1	1	24	0	24	0	24	0	0	46.1	1	23.9914	0.00858633	23.9828	0.0171727	24	0.000715528	0.000716447
	45.78	1	25	0	25	0	25	0	0	45.78	1	24.9911	0.0089446	24.9821	0.0178892	25	0.000715568	0.000716527
	45.26	1	26	0	26	0	26	0	0	45.26	1	25.9907	0.0093029	25.9814	0.0186058	26	0.000715608	0.000716607
	40.89	1	27	0	27	0	27	0	0	40.89	1	26.9903	0.00966124	26.9807	0.0193225	27	0.000715648	0.000716686
	40.8	1	28	0	28	0	28	0	0	40.8	1	27.99	0.0100196	27.98	0.0200393	28	0.000715688	0.000716766
	40.28	1	29	0	29	0	29	0	0	40.28	1	28.9896	0.0103781	28.9792	0.0207561	29	0.000715728	0.000716846
	39	1	30	0	30	0	30	0	0	39	1	29.9893	0.0107365	29.9785	0.021473	30	0.000715768	0.000716926
	38.68	1	31	0	31	0	31	0	0	38.68	1	30.9889	0.011095	30.9778	0.02219	31	0.000715808	0.000717006
	38.64	1	32	0	32	0	32	0	0	38.64	1	31.9885	0.0114536	31.9771	0.0229071	32	0.000715848	0.000717086
	38.63	1	33	0	33	0	33	0	0	38.63	1	32.9882	0.0118121	32.9764	0.0236243	33	0.000715887	0.000717166
	38.15	1	34	0	34	0	34	0	0	38.15	1	33.9878	0.0121708	33.9757	0.0243415	34	0.000715927	0.000717246
	37.74	1	35	0	35	0	35	0	0	37.74	1	34.9875	0.0125294	34.9749	0.0250589	35	0.000715967	0.000717326
	36.08	1	36	0	36	0	36	0	0	36.08	1	35.9871	0.0128881	35.9742	0.0257763	36	0.000716007	0.000717406
	35.71	1	37	0	37	0	37	0	0	35.71	1	36.9868	0.0132469	36.9735	0.0264938	37	0.000716047	0.000717486
	35.5	1	38	0	38	0	38	0	0	35.5	1	37.9864	0.0136057	37.9728	0.0272113	38	0.000716087	0.000717566
	35.14	1	39	0	39	0	39	0	0	35.14	1	38.986	0.0139645	38.9721	0.027929	39	0.000716127	0.000717646
	34.74	1	40	0	40	0	40	0	0	34.74	1	39.9857	0.0143233	39.9714	0.0286467	40	0.000716167	0.000717727
	34.06	1	41	0	41	0	41	0	0	34.06	1	40.9853	0.0146822	40.9706	0.0293645	41	0.000716207	0.000717807
	33.9	1	42	0	42	0	42	0	0	33.9	1	41.985	0.0150412	41.9699	0.0300824	42	0.000716247	0.000717887
	33.34	1	43	0	43	0	43	0	0	33.34	1	42.9846	0.0154002	42.9692	0.0308004	43	0.000716287	0.000717967
	33.26	1	44	0	44	0	44	0	0	33.26	1	43.9842	0.0157592	43.9685	0.0315184	44	0.000716327	0.000718047
	32.75	1	45	0	45	0	45	0	0	32.75	1	44.9839	0.0161183	44.9678	0.0322365	45	0.000716367	0.000718127
	32.74	1	46	0	46	0	46	0	0	32.74	1	45.9835	0.0164774	45.967	0.0329547	46	0.000716407	0.000718207
	32.48	1	47	0	47	0	47	0	0	32.48	1	46.9832	0.0168365	46.9663	0.033673	47	0.000716447	0.000718287
	32.18	1	48	0	48	0	48	0	0	32.18	1	47.9828	0.0171957	47.9656	0.0343914	48	0.000716487	0.000718367
	31.69	1	49	0	49	0	49	0	0	31.69	1	48.9824	0.0175549	48.9649	0.0351098	49	0.000716527	0.000718447
	31.41	1	50	0	50	0	50	0	0	31.41	1	49.9821	0.0179142	49.9642	0.0358284	50	0.000716567	0.000718527
	31.35	1	51	0	51	0	51	0	0	31.35	1	50.9817	0.0182735	50.9635	0.036547	51	0.000716607	0.000718607
	31.11	1	52	0	52	0	52	0	0	31.11	1	51.9814	0.0186328	51.9627	0.0372657	52	0.000716647	0.000718688
	30.86	1	53	0	53	0	53	0	0	30.86	1	52.981	0.0189922	52.962	0.0379844	53	0.000716687	0.000718768
	30.39	1	54	0	54	0	54	0	0	30.39	1	53.9806	0.0193516	53.9613	0.0387033	54	0.000716727	0.000718848
	30.38	1	55	0	55	0	55	0	0	30.38	1	54.9803	0.0197111	54.9606	0.0394222	55	0.000716767	0.000718928
	30.26	1	56	0	56	0	56	0	0	30.26	1	55.9799	0.0200706	55.9599	0.0401412	56	0.000716807	0.000719008
	30.18	1	57	0	57	0	57	0	0	30.18	1	56.9796	0.0204301	56.9591	0.0408603	57	0.000716847	0.000719088
	30	1	58	0	58	0	58	0	0	30	1	57.9792	0.0207897	57.9584	0.0415795	58	0.000716887	0.000719168
	29.81	1	59	0	59	0	59	0	0	29.81	1	58.9789	0.0211494	58.9577	0.0422987	59	0.000716927	0.000719249
	28.99	1	60	0	60	0	60	0	0	28.99	1	59.9785	0.021509	59.957	0.043018	60	0.000716967	0.000719329
	28.24	1	61	0	61	0	61	0	0	28.24	1	60.9781	0.0218687	60.9563	0.0437375	61	0.000717007	0.000719409
	27.9	1	62	0	62	0	62	0	0	27.9	1	61.9778	0.0222285	61.9555	0.0444569	62	0.000717047	0.000719489
	27.82	1	63	0	63	0	63	0	0	27.82	1	62.9774	0.0225883	62.9548	0.0451765	63	0.000717087	0.000719569
	27.75	1	64	0	64	0	64	0	0	27.75	1	63.9771	0.0229481	63.9541	0.0458962	64	0.000717127	0.00071965
	27.67	1	65	0	65	0	65	0	0	27.67	1	64.9767	0.0233079	64.9534	0.0466159	65	0.000717168	0.00071973
	27.43	1	66	0	66	0	66	0	0	27.43	1	65.9763	0.0236678	65.9527	0.0473357	66	0.000717208	0.00071981
	27.37	1	67	0	67	0	67	0	0	27.37	1	66.976	0.0240278	66.9519	0.0480556	67	0.000717248	0.00071989
	27.17	1	68	0	68	0	68	0	0	27.17	1	67.9756	0.0243878	67.9512	0.0487756	68	0.000717288	0.00071997
	26.92	1	69	0	69	0	69	0	0	26.92	1	68.9753	0.0247478	68.9505	0.0494956	69	0.000717328	0.000720051
	26.8	1	70	0	70	0	70	0	0	26.8	1	69.9749	0.0251079	69.9498	0.0502157	70	0.000717368	0.000720131
	26.75	1	71	0	71	0	71	0	0	26.75	1	70.9745	0.025468	70.9491	0.050936	71	0.000717408	0.000720211
	26.68	1	72	0	72	0	72	0	0	26.68	1	71.9742	0.0258281	71.9483	0.0516562	72	0.000717448	0.000720291
	26.09	1	73	0	73	0	73	0	0	26.09	1	72.9738	0.0261883	72.9476	0.0523766	73	0.000717488	0.000720372
	25.98	1	74	0	74	0	74	0	0	25.98	1	73.9735	0.0265485	73.9469	0.0530971	74	0.000717528	0.000720452
	25.75	1	75	0	75	0	75	0	0	25.75	1	74.9731	0.0269088	74.9462	0.0538176	75	0.000717568	0.000720532
	25.4	1	76	0	76	0	76	0	0	25.4	1	75.9727	0.0272691	75.9455	0.0545382	76	0.000717608	0.000720612
	25.35	1	77	0	77	0	77	0	0	25.35	1	76.9724	0.0276295	76.9447	0.0552589	77	0.000717648	0.000720693
	25.19	1	78	0	78	0	78	0	0	25.19	1	77.972	0.0279898	77.944	0.0559797	78	0.000717688	0.000720773
	24.96	1	79	0	79	0	79	0	0	24.96	1	78.9716	0.0283503	78.9433	0.0567005	79	0.000717728	0.000720853
	24.67	1	80	0	80	0	80	0	0	24.67	1	79.9713	0.0287107	79.9426	0.0574215	80	0.000717768	0.000720934
	24.63	1	81	0	81	0	81	0	0	24.63	1	80.9709	0.0290712	80.9419	0.0581425	81	0.000717808	0.000721014
	24.53	1	82	0	82	0	82	0	0	24.53	1	81.9706	0.0294318	81.9411	0.0588636	82	0.000717848	0.000721094
	24.46	1	83	0	83	0	83	0	0	24.46	1	82.9702	0.0297924	82.9404	0.0595847	83	0.000717889	0.000721175
	24.02	1	84	0	84	0	84	0	0	24.02	1	83.9698	0.030153	83.9397	0.060306	84	0.000717929	0.000721255
	23.63	1	85	0	85	0	85	0	0	23.63	1	84.9695	0.0305137	84.939	0.0610273	85	0.000717969	0.000721335
	23.43	1	86	0	86	0	86	0	0	23.43	1	85.9691	0.0308744	85.9383	0.0617488	86	0.000718009	0.000721416
	23.41	1	87	0	87	0	87	0	0	23.41	1	86.9688	0.0312351	86.9375	0.0624702	87	0.000718049	0.000721496
	23.28	1	88	0	88	0	88	0	0	23.28	1	87.9684	0.0315959	87.9368	0.0631918	88	0.000718089	0.000721576
	23.25	1	89	0	89	0	89	0	0	23.25	1	88.968	0.0319567	88.9361	0.0639135	89	0.000718129	0.000721657
	23.16	1	90	0	90	0	90	0	0	23.16	1	89.9677	0.0323176	89.9354	0.0646352	90	0.000718169	0.000721737
	23.09	1	91	0	91	0	91	0	0	23.09	1	90.9673	0.0326785	90.9346	0.065357	91	0.000718209	0.000721818
	22.98	1	92	0	92	0	92	0	0	22.98	1	91.967	0.0330395	91.9339	0.0660789	92	0.000718249	0.000721898
	22.68	1	93	0	93	0	93	0	0	22.68	1	92.9666	0.0334005	92.9332	0.0668009	93	0.000718289	0.000721978
	22.65	1	94	0	94	0	94	0	0	22.65	1	93.9662	0.0337615	93.9325	0.067523	94	0.000718329	0.000722059
	22.59	1	95	0	95	0	95	0	0	22.59	1	94.9659	0.0341226	94.9318	0.0682451	95	0.00071837	0.000722139
	22.42	1	96	0	96	0	96	0	0	22.42	1	95.9655	0.0344837	95.931	0.0689673	96	0.00071841	0.00072222
	22.29	1	97	0	97	0	97	0	0	22.29	1	96.9652	0.0348448	96.9303	0.0696896	97	0.00071845	0.0007223
	22.26	1	98	0	98	0	98	0	0	22.26	1	97.9648	0.035206	97.9296	0.070412	98	0.00071849	0.00072238
	22.23	1	99	0	99	0	99	0	0	22.23	1	98.9644	0.0355672	98.9289	0.0711345	99	0.00071853	0.000722461
	22.14	1	100	0	100	0	100	0	0	22.14	1	99.9641	0.0359285	99.9281	0.071857	100	0.00071857	0.000722541
	22.07	1	101	0	101	0	101	0	0	22.07	1	100.964	0.0362898	100.927	0.0725796	101	0.00071861	0.000722622
	22.02	1	103	0	103	0	103	0	0	22.02	1	101.963	0.0366512	101.927	0.0733023	102	0.00071865	0.000722742
	21.84	1	104	0	104	0	104	0	0	22.02	1	102.963	0.0370126	102.926	0.0740251	103	0.00071869	0.000722742
	21.75	1	105	0	105	0	105	0	0	21.84	1	103.963	0.037374	103.925	0.074748	104	0.000718731	0.000722863
	21.49	1	106	0	106	0	106	0	0	21.75	1	104.962	0.0377355	104.925	0.0754709	105	0.000718771	0.000722944
	21.23	1	107	0	107	0	107	0	0	21.49	1	105.962	0.038097	105.924	0.0761939	106	0.000718811	0.000723024
	21.14	1	108	0	108	0	108	0	0	21.23	1	106.962	0.0384585	106.923	0.0769171	107	0.000718851	0.000723105
	21.08	1	109	0	109	0	109	0	0	21.14	1	107.961	0.0388201	107.922	0.0776402	108	0.000718891	0.000723185
	21	1	110	0	110	0	110	0	0	21.08	1	108.961	0.0391818	108.922	0.0783635	109	0.000718931	0.000723266
	20.97	1	111	0	111	0	111	0	0	21	1	109.96	0.0395434	109.921	0.0790869	110	0.000718971	0.000723346
	20.83	1	112	0	112	0	112	0	0	20.97	1	110.96	0.0399051	110.92	0.0798103	111	0.000719012	0.000723427
	20.53	1	113	0	113	0	113	0	0	20.83	1	111.96	0.0402669	111.919	0.0805338	112	0.000719052	0.000723507
	20.42	1	114	0	114	0	114	0	0	20.53	1	112.959	0.0406287	112.919	0.0812574	113	0.000719092	0.000723588
	20.37	1	115	0	115	0	115	0	0	20.42	1	113.959	0.0409905	113.918	0.081981	114	0.000719132	0.000723668
	20.03	1	116	0	116	0	116	0	0	20.37	1	114.959	0.0413524	114.917	0.0827048	115	0.000719172	0.000723749
	19.94	1	117	0	117	0	117	0	0	20.03	1	115.958	0.0417143	115.917	0.0834286	116	0.000719212	0.000723829
	19.81	1	118	0	118	0	118	0	0	19.94	1	116.958	0.0420763	116.916	0.0841525	117	0.000719252	0.00072391
	19.77	1	119	0	119	0	119	0	0	19.81	1	117.958	0.0424383	117.915	0.0848765	118	0.000719293	0.00072399
	19.5	1	121	0	121	0	121	0	0	19.77	1	118.957	0.0428003	118.914	0.0856006	119	0.000719333	0.000724071
	19.43	1	122	0	122	0	122	0	0	19.5	1	119.957	0.0431624	119.914	0.0863247	120	0.000719373	0.000724192
	19.42	1	123	0	123	0	123	0	0	19.5	1	120.956	0.0435245	120.913	0.087049	121	0.000719413	0.000724192
	19.41	1	124	0	124	0	124	0	0	19.43	1	121.956	0.0438866	121.912	0.0877733	122	0.000719453	0.000724313
	19.24	1	125	0	125	0	125	0	0	19.42	1	122.956	0.0442488	122.912	0.0884977	123	0.000719493	0.000724393
	18.93	1	126	0	126	0	126	0	0	19.41	1	123.955	0.0446111	123.911	0.0892222	124	0.000719533	0.000724474
	18.8	1	127	0	127	0	127	0	0	19.24	1	124.955	0.0449734	124.91	0.0899467	125	0.000719574	0.000724554
	18.65	1	128	0	128	0	128	0	0	18.93	1	125.955	0.0453357	125.909	0.0906713	126	0.000719614	0.000724635
	18.47	1	129	0	129	0	129	0	0	18.8	1	126.954	0.045698	126.909	0.0913961	127	0.000719654	0.000724716
	18.41	1	130	0	130	0	130	0	0	18.65	1	127.954	0.0460604	127.908	0.0921209	128	0.000719694	0.000724796
	18.36	1	131	0	131	0	131	0	0	18.47	1	128.954	0.0464229	128.907	0.0928457	129	0.000719734	0.000724877
	18.34	1	132	0	132	0	132	0	0	18.41	1	129.953	0.0467853	129.906	0.0935707	130	0.000719775	0.000724958
	18.33	1	133	0	133	0	133	0	0	18.36	1	130.953	0.0471479	130.906	0.0942957	131	0.000719815	0.000725038
	18.29	1	134	0	134	0	134	0	0	18.34	1	131.952	0.0475104	131.905	0.0950208	132	0.000719855	0.000725119
	18.28	1	135	0	135	0	135	0	0	18.33	1	132.952	0.047873	132.904	0.095746	133	0.000719895	0.0007252
	18.17	1	136	0	136	0	136	0	0	18.29	1	133.952	0.0482357	133.904	0.0964713	134	0.000719935	0.00072528
	18.14	1	137	0	137	0	137	0	0	18.28	1	134.951	0.0485983	134.903	0.0971967	135	0.000719975	0.000725361
	18.04	1	138	0	138	0	138	0	0	18.17	1	135.951	0.0489611	135.902	0.0979221	136	0.000720016	0.000725442
	18	1	139	0	139	0	139	0	0	18.14	1	136.951	0.0493238	136.901	0.0986476	137	0.000720056	0.000725522
	17.97	1	140	0	140	0	140	0	0	18.04	1	137.95	0.0496866	137.901	0.0993733	138	0.000720096	0.000725603
	17.76	1	141	0	141	0	141	0	0	18	1	138.95	0.0500495	138.9	0.100099	139	0.000720136	0.000725684
	17.64	1	142	0	142	0	142	0	0	17.97	1	139.95	0.0504124	139.899	0.100825	140	0.000720176	0.000725764
	17.49	1	143	0	143	0	143	0	0	17.76	1	140.949	0.0507753	140.898	0.101551	141	0.000720217	0.000725845
	17.42	1	144	0	144	0	144	0	0	17.64	1	141.949	0.0511382	141.898	0.102276	142	0.000720257	0.000725926
	17.32	1	145	0	145	0	145	0	0	17.49	1	142.948	0.0515012	142.897	0.103002	143	0.000720297	0.000726007
	17.26	1	146	0	146	0	146	0	0	17.42	1	143.948	0.0518643	143.896	0.103729	144	0.000720337	0.000726087
	17.22	1	147	0	147	0	147	0	0	17.32	1	144.948	0.0522274	144.896	0.104455	145	0.000720377	0.000726168
	17.13	1	148	0	148	0	148	0	0	17.26	1	145.947	0.0525905	145.895	0.105181	146	0.000720418	0.000726249
	17.07	1	149	0	149	0	149	0	0	17.22	1	146.947	0.0529537	146.894	0.105907	147	0.000720458	0.000726329
	17.03	1	150	0	150	0	150	0	0	17.13	1	147.947	0.0533169	147.893	0.106634	148	0.000720498	0.00072641
	16.92	1	151	0	151	0	151	0	0	17.07	1	148.946	0.0536801	148.893	0.10736	149	0.000720538	0.000726491
	16.83	1	152	0	152	0	152	0	0	17.03	1	149.946	0.0540434	149.892	0.108087	150	0.000720579	0.000726572
	16.81	1	153	0	153	0	153	0	0	16.92	1	150.946	0.0544067	150.891	0.108813	151	0.000720619	0.000726653
	16.76	1	154	0	154	0	154	0	0	16.83	1	151.945	0.0547701	151.89	0.10954	152	0.000720659	0.000726733
	16.63	1	155	0	155	0	155	0	0	16.81	1	152.945	0.0551335	152.89	0.110267	153	0.000720699	0.000726814
	16.6	1	156	0	156	0	156	0	0	16.76	1	153.945	0.0554969	153.889	0.110994	154	0.000720739	0.000726895
	16.44	1	158	0	158	0	158	0	0	16.63	1	154.944	0.0558604	154.888	0.111721	155	0.00072078	0.000726976
	16.38	1	159	0	159	0	159	0	0	16.6	1	155.944	0.056224	155.888	0.112448	156	0.00072082	0.000727057
	16.37	1	160	0	160	0	160	0	0	16.44	1	156.943	0.0565875	156.887	0.113175	157	0.00072086	0.000727178
	16.34	1	161	0	161	0	161	0	0	16.44	1	157.943	0.0569511	157.886	0.113902	158	0.0007209	0.000727178
	16.3	1	162	0	162	0	162	0	0	16.38	1	158.943	0.0573148	158.885	0.11463	159	0.000720941	0.000727299
	16.27	1	163	0	163	0	163	0	0	16.37	1	159.942	0.0576785	159.885	0.115357	160	0.000720981	0.00072738
	16.2	1	164	0	164	0	164	0	0	16.34	1	160.942	0.0580422	160.884	0.116084	161	0.000721021	0.000727461
	16.17	1	165	0	165	0	165	0	0	16.3	1	161.942	0.058406	161.883	0.116812	162	0.000721061	0.000727542
	16.1	1	166	0	166	0	166	0	0	16.27	1	162.941	0.0587698	162.882	0.11754	163	0.000721102	0.000727622
	16.03	1	168	0	168	0	168	0	0	16.2	1	163.941	0.0591336	163.882	0.118267	164	0.000721142	0.000727703
	16	1	170	0	170	0	170	0	0	16.17	1	164.941	0.0594975	164.881	0.118995	165	0.000721182	0.000727784
	15.96	1	171	0	171	0	171	0	0	16.1	1	165.94	0.0598615	165.88	0.119723	166	0.000721222	0.000727865
	15.95	1	172	0	172	0	172	0	0	16.03	1	166.94	0.0602254	166.88	0.120451	167	0.000721263	0.000727986
	15.91	1	173	0	173	0	173	0	0	16.03	1	167.939	0.0605894	167.879	0.121179	168	0.000721303	0.000727986
	15.82	1	174	0	174	0	174	0	0	16	1	168.939	0.0609535	168.878	0.121907	169	0.000721343	0.000728148
	15.72	1	175	0	175	0	175	0	0	16	1	169.939	0.0613176	169.877	0.122635	170	0.000721383	0.000728148
	15.61	1	176	0	176	0	176	0	0	15.96	1	170.938	0.0616817	170.877	0.123363	171	0.000721424	0.00072827
	15.55	1	177	0	177	0	177	0	0	15.95	1	171.938	0.0620459	171.876	0.124092	172	0.000721464	0.00072835
	15.44	1	178	0	178	0	178	0	0	15.91	1	172.938	0.0624101	172.875	0.12482	173	0.000721504	0.000728431
	15.32	1	179	0	179	0	179	0	0	15.82	1	173.937	0.0627744	173.874	0.125549	174	0.000721545	0.000728512
	15.15	1	180	0	180	0	180	0	0	15.72	1	174.937	0.0631387	174.874	0.126277	175	0.000721585	0.000728593
	15.1	1	181	0	181	0	181	0	0	15.61	1	175.936	0.063503	175.873	0.127006	176	0.000721625	0.000728674
	15.02	1	182	0	182	0	182	0	0	15.55	1	176.936	0.0638674	176.872	0.127735	177	0.000721665	0.000728755
	15	1	183	0	183	0	183	0	0	15.44	1	177.936	0.0642318	177.872	0.128464	178	0.000721706	0.000728836
	14.91	1	184	0	184	0	184	0	0	15.32	1	178.935	0.0645963	178.871	0.129193	179	0.000721746	0.000728917
	14.86	1	185	0	185	0	185	0	0	15.15	1	179.935	0.0649608	179.87	0.129922	180	0.000721786	0.000728998
	14.73	1	186	0	186	0	186	0	0	15.1	1	180.935	0.0653253	180.869	0.130651	181	0.000721827	0.000729079
	14.72	1	187	0	187	0	187	0	0	15.02	1	181.934	0.0656899	181.869	0.13138	182	0.000721867	0.00072916
	14.64	1	188	0	188	0	188	0	0	15	1	182.934	0.0660545	182.868	0.132109	183	0.000721907	0.000729241
	14.62	1	189	0	189	0	189	0	0	14.91	1	183.934	0.0664192	183.867	0.132838	184	0.000721947	0.000729322
	14.55	1	190	0	190	0	190	0	0	14.86	1	184.933	0.0667839	184.866	0.133568	185	0.000721988	0.000729403
	14.41	1	191	0	191	0	191	0	0	14.73	1	185.933	0.0671486	185.866	0.134297	186	0.000722028	0.000729484
	14.37	1	192	0	192	0	192	0	0	14.72	1	186.932	0.0675134	186.865	0.135027	187	0.000722068	0.000729565
	14.36	1	193	0	193	0	193	0	0	14.64	1	187.932	0.0678782	187.864	0.135756	188	0.000722109	0.000729646
	14.29	1	194	0	194	0	194	0	0	14.62	1	188.932	0.0682431	188.864	0.136486	189	0.000722149	0.000729727
	14.28	1	195	0	195	0	195	0	0	14.55	1	189.931	0.068608	189.863	0.137216	190	0.000722189	0.000729808
	14.18	1	196	0	196	0	196	0	0	14.41	1	190.931	0.0689729	190.862	0.137946	191	0.00072223	0.000729889
	14.11	1	197	0	197	0	197	0	0	14.37	1	191.931	0.0693379	191.861	0.138676	192	0.00072227	0.00072997
	14.1	1	198	0	198	0	198	0	0	14.36	1	192.93	0.0697029	192.861	0.139406	193	0.00072231	0.000730051
	14.09	1	199	0	199	0	199	0	0	14.29	1	193.93	0.070068	193.86	0.140136	194	0.000722351	0.000730132
	14.03	1	200	0	200	0	200	0	0	14.28	1	194.93	0.0704331	194.859	0.140866	195	0.000722391	0.000730213
	14	1	201	0	201	0	201	0	0	14.18	1	195.929	0.0707983	195.858	0.141597	196	0.000722431	0.000730295
	13.96	1	202	0	202	0	202	0	0	14.11	1	196.929	0.0711634	196.858	0.142327	197	0.000722472	0.000730376
	13.92	1	204	0	204	0	204	0	0	14.1	1	197.928	0.0715287	197.857	0.143057	198	0.000722512	0.000730457
	13.89	1	205	0	205	0	205	0	0	14.09	1	198.928	0.0718939	198.856	0.143788	199	0.000722552	0.000730538
	13.84	1	206	0	206	0	206	0	0	14.03	1	199.928	0.0722593	199.855	0.144519	200	0.000722593	0.000730619
	13.82	1	207	0	207	0	207	0	0	14	1	200.927	0.0726246	200.855	0.145249	201	0.000722633	0.0007307
	13.75	1	208	0	208	0	208	0	0	13.96	1	201.927	0.07299	201.854	0.14598	202	0.000722673	0.000730781
	13.73	1	209	0	209	0	209	0	0	13.92	1	202.927	0.0733554	202.853	0.146711	203	0.000722714	0.000730903
	13.7	1	210	0	210	0	210	0	0	13.92	1	203.926	0.0737209	203.853	0.147442	204	0.000722754	0.000730903
	13.53	1	211	0	211	0	211	0	0	13.89	1	204.926	0.0740864	204.852	0.148173	205	0.000722794	0.000731025
	13.46	1	212	0	212	0	212	0	0	13.84	1	205.926	0.074452	205.851	0.148904	206	0.000722835	0.000731106
	13.45	1	213	0	213	0	213	0	0	13.82	1	206.925	0.0748176	206.85	0.149635	207	0.000722875	0.000731187
	13.29	1	214	0	214	0	214	0	0	13.75	1	207.925	0.0751832	207.85	0.150366	208	0.000722915	0.000731268
	13.27	1	215	0	215	0	215	0	0	13.73	1	208.924	0.0755489	208.849	0.151098	209	0.000722956	0.000731349
	13.19	1	216	0	216	0	216	0	0	13.7	1	209.924	0.0759146	209.848	0.151829	210	0.000722996	0.00073143
	13.16	1	217	0	217	0	217	0	0	13.53	1	210.924	0.0762803	210.847	0.152561	211	0.000723036	0.000731512
	13.07	1	218	0	218	0	218	0	0	13.46	1	211.923	0.0766461	211.847	0.153292	212	0.000723077	0.000731593
	12.92	1	219	0	219	0	219	0	0	13.45	1	212.923	0.077012	212.846	0.154024	213	0.000723117	0.000731674
	12.88	1	220	0	220	0	220	0	0	13.29	1	213.923	0.0773778	213.845	0.154756	214	0.000723157	0.000731755
	12.84	1	221	0	221	0	221	0	0	13.27	1	214.922	0.0777438	214.845	0.155488	215	0.000723198	0.000731836
	12.8	1	222	0	222	0	222	0	0	13.19	1	215.922	0.0781097	215.844	0.156219	216	0.000723238	0.000731917
	12.76	1	223	0	223	0	223	0	0	13.16	1	216.922	0.0784757	216.843	0.156951	217	0.000723279	0.000731999
	12.71	1	224	0	224	0	224	0	0	13.07	1	217.921	0.0788418	217.842	0.157684	218	0.000723319	0.00073208
	12.65	1	225	0	225	0	225	0	0	12.92	1	218.921	0.0792078	218.842	0.158416	219	0.000723359	0.000732161
	12.64	1	226	0	226	0	226	0	0	12.88	1	219.92	0.079574	219.841	0.159148	220	0.0007234	0.000732242
	12.59	1	227	0	227	0	227	0	0	12.84	1	220.92	0.0799401	220.84	0.15988	221	0.00072344	0.000732324
	12.5	1	228	0	228	0	228	0	0	12.8	1	221.92	0.0803063	221.839	0.160613	222	0.00072348	0.000732405
	12.48	1	229	0	229	0	229	0	0	12.76	1	222.919	0.0806726	222.839	0.161345	223	0.000723521	0.000732486
	12.47	1	230	0	230	0	230	0	0	12.71	1	223.919	0.0810389	223.838	0.162078	224	0.000723561	0.000732567
	12.41	1	231	0	231	0	231	0	0	12.65	1	224.919	0.0814052	224.837	0.16281	225	0.000723602	0.000732649
	12.38	1	232	0	232	0	232	0	0	12.64	1	225.918	0.0817715	225.836	0.163543	226	0.000723642	0.00073273
	12.35	1	233	0	233	0	233	0	0	12.59	1	226.918	0.0821379	226.836	0.164276	227	0.000723682	0.000732811
	12.33	1	234	0	234	0	234	0	0	12.5	1	227.917	0.0825044	227.835	0.165009	228	0.000723723	0.000732893
	12.32	1	235	0	235	0	235	0	0	12.48	1	228.917	0.0828709	228.834	0.165742	229	0.000723763	0.000732974
	12.3	1	236	0	236	0	236	0	0	12.47	1	229.917	0.0832374	229.834	0.166475	230	0.000723804	0.000733055
	12.29	1	237	0	237	0	237	0	0	12.41	1	230.916	0.083604	230.833	0.167208	231	0.000723844	0.000733136
	12.27	1	238	0	238	0	238	0	0	12.38	1	231.916	0.0839706	231.832	0.167941	232	0.000723884	0.000733218
	12.22	1	239	0	239	0	239	0	0	12.35	1	232.916	0.0843372	232.831	0.168674	233	0.000723925	0.000733299
	12.17	1	240	0	240	0	240	0	0	12.33	1	233.915	0.0847039	233.831	0.169408	234	0.000723965	0.00073338
	12.15	1	241	0	241	0	241	0	0	12.32	1	234.915	0.0850707	234.83	0.170141	235	0.000724006	0.000733462
	12.12	1	243	0	243	0	243	0	0	12.3	1	235.915	0.0854374	235.829	0.170875	236	0.000724046	0.000733543
	12.11	1	244	0	244	0	244	0	0	12.29	1	236.914	0.0858042	236.828	0.171608	237	0.000724086	0.000733624
	12.08	1	245	0	245	0	245	0	0	12.27	1	237.914	0.0861711	237.828	0.172342	238	0.000724127	0.000733706
	12.05	1	246	0	246	0	246	0	0	12.22	1	238.913	0.086538	238.827	0.173076	239	0.000724167	0.000733787
	12.03	1	248	0	248	0	248	0	0	12.17	1	239.913	0.0869049	239.826	0.17381	240	0.000724208	0.000733869
	11.95	1	249	0	249	0	249	0	0	12.15	1	240.913	0.0872719	240.825	0.174544	241	0.000724248	0.00073395
	11.92	1	250	0	250	0	250	0	0	12.12	1	241.912	0.0876389	241.825	0.175278	242	0.000724289	0.000734072
	11.91	1	251	0	251	0	251	0	0	12.12	1	242.912	0.088006	242.824	0.176012	243	0.000724329	0.000734072
	11.88	1	253	0	253	0	253	0	0	12.11	1	243.912	0.0883731	243.823	0.176746	244	0.000724369	0.000734194
	11.87	1	254	0	254	0	254	0	0	12.08	1	244.911	0.0887402	244.823	0.17748	245	0.00072441	0.000734276
	11.72	1	255	0	255	0	255	0	0	12.05	1	245.911	0.0891074	245.822	0.178215	246	0.00072445	0.000734357
	11.68	1	256	0	256	0	256	0	0	12.03	1	246.911	0.0894746	246.821	0.178949	247	0.000724491	0.000734479
	11.63	1	257	0	257	0	257	0	0	12.03	1	247.91	0.0898419	247.82	0.179684	248	0.000724531	0.000734479
	11.57	1	258	0	258	0	258	0	0	11.95	1	248.91	0.0902092	248.82	0.180418	249	0.000724572	0.000734601
	11.53	1	259	0	259	0	259	0	0	11.92	1	249.909	0.0905765	249.819	0.181153	250	0.000724612	0.000734683
	11.49	1	260	0	260	0	260	0	0	11.91	1	250.909	0.0909439	250.818	0.181888	251	0.000724652	0.000734764
	11.47	1	261	0	261	0	261	0	0	11.88	1	251.909	0.0913113	251.817	0.182623	252	0.000724693	0.000734886
	11.43	1	262	0	262	0	262	0	0	11.88	1	252.908	0.0916788	252.817	0.183358	253	0.000724733	0.000734886
	11.41	1	263	0	263	0	263	0	0	11.87	1	253.908	0.0920463	253.816	0.184093	254	0.000724774	0.000735008
	11.39	1	265	0	265	0	265	0	0	11.72	1	254.908	0.0924138	254.815	0.184828	255	0.000724814	0.00073509
	11.38	1	266	0	266	0	266	0	0	11.68	1	255.907	0.0927814	255.814	0.185563	256	0.000724855	0.000735171
	11.23	1	267	0	267	0	267	0	0	11.63	1	256.907	0.093149	256.814	0.186298	257	0.000724895	0.000735253
	11.21	1	268	0	268	0	268	0	0	11.57	1	257.906	0.0935167	257.813	0.187033	258	0.000724936	0.000735334
	11.2	1	269	0	269	0	269	0	0	11.53	1	258.906	0.0938844	258.812	0.187769	259	0.000724976	0.000735416
	11.18	1	270	0	270	0	270	0	0	11.49	1	259.906	0.0942522	259.811	0.188504	260	0.000725017	0.000735497
	11.13	1	271	0	271	0	271	0	0	11.47	1	260.905	0.0946199	260.811	0.18924	261	0.000725057	0.000735579
	11.11	1	272	0	272	0	272	0	0	11.43	1	261.905	0.0949878	261.81	0.189976	262	0.000725098	0.00073566
	11.07	1	273	0	273	0	273	0	0	11.41	1	262.905	0.0953556	262.809	0.190711	263	0.000725138	0.000735742
	10.99	1	275	0	275	0	275	0	0	11.39	1	263.904	0.0957236	263.809	0.191447	264	0.000725178	0.000735864
	10.89	1	276	0	276	0	276	0	0	11.39	1	264.904	0.0960915	264.808	0.192183	265	0.000725219	0.000735864
	10.87	1	277	0	277	0	277	0	0	11.38	1	265.904	0.0964595	265.807	0.192919	266	0.000725259	0.000735987
	10.74	1	279	0	279	0	279	0	0	11.23	1	266.903	0.0968275	266.806	0.193655	267	0.0007253	0.000736068
	10.69	1	281	0	281	0	281	0	0	11.21	1	267.903	0.0971956	267.806	0.194391	268	0.00072534	0.00073615
	10.68	1	282	0	282	0	282	0	0	11.2	1	268.902	0.0975637	268.805	0.195127	269	0.000725381	0.000736231
	10.66	1	283	0	283	0	283	0	0	11.18	1	269.902	0.0979319	269.804	0.195864	270	0.000725421	0.000736313
	10.64	1	284	0	284	0	284	0	0	11.13	1	270.902	0.0983001	270.803	0.1966	271	0.000725462	0.000736394
	10.63	1	285	0	285	0	285	0	0	11.11	1	271.901	0.0986683	271.803	0.197337	272	0.000725502	0.000736476
	10.59	1	286	0	286	0	286	0	0	11.07	1	272.901	0.0990366	272.802	0.198073	273	0.000725543	0.000736558
	10.51	1	287	0	287	0	287	0	0	10.99	1	273.901	0.0994049	273.801	0.19881	274	0.000725583	0.00073668
	10.49	1	289	0	289	0	289	0	0	10.99	1	274.9	0.0997733	274.8	0.199547	275	0.000725624	0.00073668
	10.46	1	290	0	290	0	290	0	0	10.89	1	275.9	0.100142	275.8	0.200283	276	0.000725664	0.000736802
	10.4	1	291	0	291	0	291	0	0	10.87	1	276.899	0.10051	276.799	0.20102	277	0.000725705	0.000736884
	10.35	1	292	0	292	0	292	0	0	10.74	1	277.899	0.100879	277.798	0.201757	278	0.000725745	0.000737006
	10.31	1	293	0	293	0	293	0	0	10.74	1	278.899	0.101247	278.798	0.202494	279	0.000725786	0.000737006
	10.26	1	294	0	294	0	294	0	0	10.69	1	279.898	0.101616	279.797	0.203231	280	0.000725826	0.00073717
	10.24	1	295	0	295	0	295	0	0	10.69	1	280.898	0.101984	280.796	0.203969	281	0.000725867	0.00073717
	10.23	1	297	0	297	0	297	0	0	10.68	1	281.898	0.102353	281.795	0.204706	282	0.000725907	0.000737292
	10.22	1	298	0	298	0	298	0	0	10.66	1	282.897	0.102722	282.795	0.205443	283	0.000725948	0.000737374
	10.2	1	299	0	299	0	299	0	0	10.64	1	283.897	0.10309	283.794	0.206181	284	0.000725988	0.000737455
	10.08	1	300	0	300	0	300	0	0	10.63	1	284.897	0.103459	284.793	0.206918	285	0.000726029	0.000737537
	10.07	1	302	0	302	0	302	0	0	10.59	1	285.896	0.103828	285.792	0.207656	286	0.000726069	0.000737619
	10.05	1	303	0	303	0	303	0	0	10.51	1	286.896	0.104197	286.792	0.208394	287	0.00072611	0.000737701
	10.03	1	304	0	304	0	304	0	0	10.49	1	287.895	0.104566	287.791	0.209131	288	0.000726151	0.000737823
	10.01	1	306	0	306	0	306	0	0	10.49	1	288.895	0.104935	288.79	0.209869	289	0.000726191	0.000737823
	10	1	308	0	308	0	308	0	0	10.46	1	289.895	0.105304	289.789	0.210607	290	0.000726232	0.000737946
	9.98	1	309	0	309	0	309	0	0	10.4	1	290.894	0.105673	290.789	0.211345	291	0.000726272	0.000738027
	9.96	1	310	0	310	0	310	0	0	10.35	1	291.894	0.106042	291.788	0.212083	292	0.000726313	0.000738109
	9.94	1	311	0	311	0	311	0	0	10.31	1	292.894	0.106411	292.787	0.212821	293	0.000726353	0.000738191
	9.85	1	312	0	312	0	312	0	0	10.26	1	293.893	0.10678	293.786	0.21356	294	0.000726394	0.000738272
	9.79	1	313	0	313	0	313	0	0	10.24	1	294.893	0.107149	294.786	0.214298	295	0.000726434	0.000738354
	9.76	1	315	0	315	0	315	0	0	10.23	1	295.892	0.107518	295.785	0.215037	296	0.000726475	0.000738477
	9.73	1	316	0	316	0	316	0	0	10.23	1	296.892	0.107888	296.784	0.215775	297	0.000726515	0.000738477
	9.7	1	317	0	317	0	317	0	0	10.22	1	297.892	0.108257	297.783	0.216514	298	0.000726556	0.000738599
	9.68	1	318	0	318	0	318	0	0	10.2	1	298.891	0.108626	298.783	0.217252	299	0.000726597	0.000738681
	9.61	1	319	0	319	0	319	0	0	10.08	1	299.891	0.108996	299.782	0.217991	300	0.000726637	0.000738763
	9.5	1	320	0	320	0	320	0	0	10.07	1	300.891	0.109365	300.781	0.21873	301	0.000726678	0.000738886
	9.48	1	321	0	321	0	321	0	0	10.07	1	301.89	0.109734	301.781	0.219469	302	0.000726718	0.000738886
	9.39	1	322	0	322	0	322	0	0	10.05	1	302.89	0.110104	302.78	0.220208	303	0.000726759	0.000739008
	9.36	1	323	0	323	0	323	0	0	10.03	1	303.89	0.110473	303.779	0.220947	304	0.000726799	0.00073909
	9.32	1	324	0	324	0	324	0	0	10.01	1	304.889	0.110843	304.778	0.221686	305	0.00072684	0.000739213
	9.31	1	326	0	326	0	326	0	0	10.01	1	305.889	0.111213	305.778	0.222425	306	0.00072688	0.000739213
	9.25	1	327	0	327	0	327	0	0	10	1	306.888	0.111582	306.777	0.223165	307	0.000726921	0.000739376
	9.24	1	328	0	328	0	328	0	0	10	1	307.888	0.111952	307.776	0.223904	308	0.000726962	0.000739376
	9.22	1	329	0	329	0	329	0	0	9.98	1	308.888	0.112322	308.775	0.224644	309	0.000727002	0.000739499
	9.14	1	330	0	330	0	330	0	0	9.96	1	309.887	0.112692	309.775	0.225383	310	0.000727043	0.000739581
	9	1	332	0	332	0	332	0	0	9.94	1	310.887	0.113061	310.774	0.226123	311	0.000727083	0.000739663
	8.98	1	333	0	333	0	333	0	0	9.85	1	311.887	0.113431	311.773	0.226863	312	0.000727124	0.000739745
	8.95	1	334	0	334	0	334	0	0	9.79	1	312.886	0.113801	312.772	0.227602	313	0.000727164	0.000739827
	8.94	1	335	0	335	0	335	0	0	9.76	1	313.886	0.114171	313.772	0.228342	314	0.000727205	0.000739949
	8.93	1	336	0	336	0	336	0	0	9.76	1	314.885	0.114541	314.771	0.229082	315	0.000727246	0.000739949
	8.91	1	337	0	337	0	337	0	0	9.73	1	315.885	0.114911	315.77	0.229822	316	0.000727286	0.000740072
	8.88	1	338	0	338	0	338	0	0	9.7	1	316.885	0.115281	316.769	0.230563	317	0.000727327	0.000740154
	8.86	1	339	0	339	0	339	0	0	9.68	1	317.884	0.115651	317.769	0.231303	318	0.000727367	0.000740236
	8.84	1	340	0	340	0	340	0	0	9.61	1	318.884	0.116022	318.768	0.232043	319	0.000727408	0.000740318
	8.81	1	341	0	341	0	341	0	0	9.5	1	319.884	0.116392	319.767	0.232784	320	0.000727449	0.0007404
	8.75	1	342	0	342	0	342	0	0	9.48	1	320.883	0.116762	320.766	0.233524	321	0.000727489	0.000740482
	8.72	1	343	0	343	0	343	0	0	9.39	1	321.883	0.117132	321.766	0.234265	322	0.00072753	0.000740564
	8.69	1	344	0	344	0	344	0	0	9.36	1	322.882	0.117503	322.765	0.235005	323	0.00072757	0.000740646
	8.68	1	345	0	345	0	345	0	0	9.32	1	323.882	0.117873	323.764	0.235746	324	0.000727611	0.000740727
	8.64	1	346	0	346	0	346	0	0	9.31	1	324.882	0.118243	324.764	0.236487	325	0.000727652	0.00074085
	8.62	1	347	0	347	0	347	0	0	9.31	1	325.881	0.118614	325.763	0.237228	326	0.000727692	0.00074085
	8.6	1	348	0	348	0	348	0	0	9.25	1	326.881	0.118984	326.762	0.237969	327	0.000727733	0.000740973
	8.59	1	349	0	349	0	349	0	0	9.24	1	327.881	0.119355	327.761	0.23871	328	0.000727774	0.000741055
	8.58	1	350	0	350	0	350	0	0	9.22	1	328.88	0.119725	328.761	0.239451	329	0.000727814	0.000741137
	8.55	1	351	0	351	0	351	0	0	9.14	1	329.88	0.120096	329.76	0.240192	330	0.000727855	0.000741219
	8.53	1	352	0	352	0	352	0	0	9	1	330.88	0.120467	330.759	0.240933	331	0.000727895	0.000741342
	8.52	1	354	0	354	0	354	0	0	9	1	331.879	0.120837	331.758	0.241675	332	0.000727936	0.000741342
	8.49	1	355	0	355	0	355	0	0	8.98	1	332.879	0.121208	332.758	0.242416	333	0.000727977	0.000741465
	8.47	1	356	0	356	0	356	0	0	8.95	1	333.878	0.121579	333.757	0.243158	334	0.000728017	0.000741547
	8.39	1	357	0	357	0	357	0	0	8.94	1	334.878	0.12195	334.756	0.243899	335	0.000728058	0.000741629
	8.34	1	358	0	358	0	358	0	0	8.93	1	335.878	0.122321	335.755	0.244641	336	0.000728099	0.000741711
	8.21	1	359	0	359	0	359	0	0	8.91	1	336.877	0.122691	336.755	0.245383	337	0.000728139	0.000741793
	8.17	1	360	0	360	0	360	0	0	8.88	1	337.877	0.123062	337.754	0.246125	338	0.00072818	0.000741875
	8.15	1	361	0	361	0	361	0	0	8.86	1	338.877	0.123433	338.753	0.246867	339	0.00072822	0.000741957
	8.1	1	362	0	362	0	362	0	0	8.84	1	339.876	0.123804	339.752	0.247609	340	0.000728261	0.000742039
	8.09	1	363	0	363	0	363	0	0	8.81	1	340.876	0.124175	340.752	0.248351	341	0.000728302	0.000742121
	8.07	1	364	0	364	0	364	0	0	8.75	1	341.875	0.124547	341.751	0.249093	342	0.000728342	0.000742203
	8.06	1	365	0	365	0	365	0	0	8.72	1	342.875	0.124918	342.75	0.249835	343	0.000728383	0.000742285
	8.05	1	366	0	366	0	366	0	0	8.69	1	343.875	0.125289	343.749	0.250578	344	0.000728424	0.000742367
	8.03	1	367	0	367	0	367	0	0	8.68	1	344.874	0.12566	344.749	0.25132	345	0.000728464	0.000742449
	8.02	1	369	0	369	0	369	0	0	8.64	1	345.874	0.126031	345.748	0.252063	346	0.000728505	0.000742532
	8.01	1	370	0	370	0	370	0	0	8.62	1	346.874	0.126403	346.747	0.252805	347	0.000728546	0.000742614
	8	1	374	0	374	0	374	0	0	8.6	1	347.873	0.126774	347.746	0.253548	348	0.000728586	0.000742696
	7.96	1	375	0	375	0	375	0	0	8.59	1	348.873	0.127145	348.746	0.254291	349	0.000728627	0.000742778
	7.83	1	376	0	376	0	376	0	0	8.58	1	349.872	0.127517	349.745	0.255034	350	0.000728668	0.00074286
	7.79	1	378	0	378	0	378	0	0	8.55	1	350.872	0.127888	350.744	0.255777	351	0.000728708	0.000742942
	7.76	1	379	0	379	0	379	0	0	8.53	1	351.872	0.12826	351.743	0.25652	352	0.000728749	0.000743024
	7.7	1	380	0	380	0	380	0	0	8.52	1	352.871	0.128631	352.743	0.257263	353	0.00072879	0.000743147
	7.68	1	381	0	381	0	381	0	0	8.52	1	353.871	0.129003	353.742	0.258006	354	0.00072883	0.000743147
	7.67	1	382	0	382	0	382	0	0	8.49	1	354.871	0.129375	354.741	0.258749	355	0.000728871	0.000743271
	7.62	1	383	0	383	0	383	0	0	8.47	1	355.87	0.129746	355.741	0.259493	356	0.000728912	0.000743353
	7.61	1	385	0	385	0	385	0	0	8.39	1	356.87	0.130118	356.74	0.260236	357	0.000728952	0.000743435
	7.59	1	387	0	387	0	387	0	0	8.34	1	357.87	0.13049	357.739	0.26098	358	0.000728993	0.000743517
	7.58	1	388	0	388	0	388	0	0	8.21	1	358.869	0.130862	358.738	0.261723	359	0.000729034	0.000743599
	7.5	1	389	0	389	0	389	0	0	8.17	1	359.869	0.131233	359.738	0.262467	360	0.000729074	0.000743681
	7.46	1	390	0	390	0	390	0	0	8.15	1	360.868	0.131605	360.737	0.263211	361	0.000729115	0.000743763
	7.42	1	391	0	391	0	391	0	0	8.1	1	361.868	0.131977	361.736	0.263954	362	0.000729156	0.000743846
	7.35	1	392	0	392	0	392	0	0	8.09	1	362.868	0.132349	362.735	0.264698	363	0.000729196	0.000743928
	7.34	1	393	0	393	0	393	0	0	8.07	1	363.867	0.132721	363.735	0.265442	364	0.000729237	0.00074401
	7.33	1	394	0	394	0	394	0	0	8.06	1	364.867	0.133093	364.734	0.266186	365	0.000729278	0.000744092
	7.32	1	396	0	396	0	396	0	0	8.05	1	365.867	0.133465	365.733	0.266931	366	0.000729319	0.000744174
	7.31	1	397	0	397	0	397	0	0	8.03	1	366.866	0.133837	366.732	0.267675	367	0.000729359	0.000744257
	7.3	1	400	0	400	0	400	0	0	8.02	1	367.866	0.13421	367.732	0.268419	368	0.0007294	0.00074438
	7.27	1	401	0	401	0	401	0	0	8.02	1	368.865	0.134582	368.731	0.269164	369	0.000729441	0.00074438
	7.24	1	404	0	404	0	404	0	0	8.01	1	369.865	0.134954	369.73	0.269908	370	0.000729481	0.000744503
	7.22	1	406	0	406	0	406	0	0	8	1	370.865	0.135326	370.729	0.270653	371	0.000729522	0.000744709
	7.21	1	407	0	407	0	407	0	0	8	1	371.864	0.135699	371.729	0.271397	372	0.000729563	0.000744709
	7.17	1	408	0	408	0	408	0	0	8	1	372.864	0.136071	372.728	0.272142	373	0.000729604	0.000744709
	7.16	1	409	0	409	0	409	0	0	8	1	373.864	0.136443	373.727	0.272887	374	0.000729644	0.000744709
	7.15	1	410	0	410	0	410	0	0	7.96	1	374.863	0.136816	374.726	0.273632	375	0.000729685	0.000744915
	7.14	1	411	0	411	0	411	0	0	7.83	1	375.863	0.137188	375.726	0.274377	376	0.000729726	0.000744997
	7.1	1	413	0	413	0	413	0	0	7.79	1	376.862	0.137561	376.725	0.275122	377	0.000729766	0.00074512
	7.07	1	415	0	415	0	415	0	0	7.79	1	377.862	0.137934	377.724	0.275867	378	0.000729807	0.00074512
	7.06	1	417	0	417	0	417	0	0	7.76	1	378.862	0.138306	378.723	0.276612	379	0.000729848	0.000745244
	7.04	1	419	0	419	0	419	0	0	7.7	1	379.861	0.138679	379.723	0.277358	380	0.000729889	0.000745326
	7.02	1	420	0	420	0	420	0	0	7.68	1	380.861	0.139052	380.722	0.278103	381	0.000729929	0.000745408
	7.01	1	421	0	421	0	421	0	0	7.67	1	381.861	0.139424	381.721	0.278849	382	0.00072997	0.000745491
	6.99	1	422	0	422	0	422	0	0	7.62	1	382.86	0.139797	382.72	0.279594	383	0.000730011	0.000745573
	6.98	1	423	0	423	0	423	0	0	7.61	1	383.86	0.14017	383.72	0.28034	384	0.000730052	0.000745697
	6.94	1	424	0	424	0	424	0	0	7.61	1	384.859	0.140543	384.719	0.281086	385	0.000730092	0.000745697
	6.92	1	425	0	425	0	425	0	0	7.59	1	385.859	0.140916	385.718	0.281831	386	0.000730133	0.000745861
	6.89	1	426	0	426	0	426	0	0	7.59	1	386.859	0.141289	386.717	0.282577	387	0.000730174	0.000745861
	6.87	1	427	0	427	0	427	0	0	7.58	1	387.858	0.141662	387.717	0.283323	388	0.000730215	0.000745985
	6.82	1	428	0	428	0	428	0	0	7.5	1	388.858	0.142035	388.716	0.284069	389	0.000730255	0.000746067
	6.8	1	429	0	429	0	429	0	0	7.46	1	389.858	0.142408	389.715	0.284815	390	0.000730296	0.000746149
	6.79	1	431	0	431	0	431	0	0	7.42	1	390.857	0.142781	390.714	0.285562	391	0.000730337	0.000746232
	6.73	1	432	0	432	0	432	0	0	7.35	1	391.857	0.143154	391.714	0.286308	392	0.000730378	0.000746314
	6.7	1	433	0	433	0	433	0	0	7.34	1	392.856	0.143527	392.713	0.287054	393	0.000730418	0.000746397
	6.65	1	434	0	434	0	434	0	0	7.33	1	393.856	0.1439	393.712	0.287801	394	0.000730459	0.000746479
	6.63	1	435	0	435	0	435	0	0	7.32	1	394.856	0.144274	394.711	0.288547	395	0.0007305	0.000746603
	6.61	1	436	0	436	0	436	0	0	7.32	1	395.855	0.144647	395.711	0.289294	396	0.000730541	0.000746603
	6.6	1	438	0	438	0	438	0	0	7.31	1	396.855	0.14502	396.71	0.290041	397	0.000730581	0.000746726
	6.55	1	439	0	439	0	439	0	0	7.3	1	397.855	0.145394	397.709	0.290788	398	0.000730622	0.000746891
	6.52	1	440	0	440	0	440	0	0	7.3	1	398.854	0.145767	398.708	0.291535	399	0.000730663	0.000746891
	6.5	1	441	0	441	0	441	0	0	7.3	1	399.854	0.146141	399.708	0.292281	400	0.000730704	0.000746891
	6.44	1	442	0	442	0	442	0	0	7.27	1	400.853	0.146514	400.707	0.293029	401	0.000730745	0.000747056
	6.43	1	443	0	443	0	443	0	0	7.24	1	401.853	0.146888	401.706	0.293776	402	0.000730785	0.000747221
	6.34	1	444	0	444	0	444	0	0	7.24	1	402.853	0.147261	402.705	0.294523	403	0.000730826	0.000747221
	6.33	1	445	0	445	0	445	0	0	7.24	1	403.852	0.147635	403.705	0.29527	404	0.000730867	0.000747221
	6.26	0.999999	446	0	446	0	446	0	0	7.22	1	404.852	0.148009	404.704	0.296018	405	0.000730908	0.000747427
	6.24	0.999999	448	0	448	0	448	0	0	7.22	1	405.852	0.148383	405.703	0.296765	406	0.000730948	0.000747427
	6.23	0.999999	451	0	451	0	451	0	0	7.21	1	406.851	0.148756	406.702	0.297513	407	0.000730989	0.000747551
	6.22	0.999999	452	0	452	0	452	0	0	7.17	1	407.851	0.14913	407.702	0.29826	408	0.00073103	0.000747633
	6.2	0.999999	455	0	455	0	455	0	0	7.16	1	408.85	0.149504	408.701	0.299008	409	0.000731071	0.000747716
	6.18	0.999999	456	0	456	0	456	0	0	7.15	1	409.85	0.149878	409.7	0.299756	410	0.000731112	0.000747798
	6.15	0.999999	458	0	458	0	458	0	0	7.14	1	410.85	0.150252	410.699	0.300504	411	0.000731152	0.000747881
	6.13	0.999999	459	0	459	0	459	0	0	7.1	1	411.849	0.150626	411.699	0.301252	412	0.000731193	0.000748004
	6.12	0.999999	461	0	461	0	461	0	0	7.1	1	412.849	0.151	412.698	0.302	413	0.000731234	0.000748004
	6.1	0.999999	464	0	464	0	464	0	0	7.07	1	413.849	0.151374	413.697	0.302748	414	0.000731275	0.00074817
	6.09	0.999999	465	0	465	0	465	0	0	7.07	1	414.848	0.151748	414.697	0.303496	415	0.000731316	0.00074817
	6.08	0.999999	467	0	467	0	467	0	0	7.06	1	415.848	0.152122	415.696	0.304244	416	0.000731356	0.000748335
	6.07	0.999999	468	0	468	0	468	0	0	7.06	1	416.848	0.152496	416.695	0.304993	417	0.000731397	0.000748335
	6.06	0.999999	470	0	470	0	470	0	0	7.04	1	417.847	0.152871	417.694	0.305741	418	0.000731438	0.0007485
	6.05	0.999999	474	0	474	0	474	0	0	7.04	1	418.847	0.153245	418.694	0.30649	419	0.000731479	0.0007485
	6.04	0.999999	477	0	477	0	477	0	0	7.02	1	419.846	0.153619	419.693	0.307238	420	0.00073152	0.000748624
	6.03	0.999999	478	0	478	0	478	0	0	7.01	1	420.846	0.153993	420.692	0.307987	421	0.000731561	0.000748706
	6.02	0.999999	483	0	483	0	483	0	0	6.99	1	421.846	0.154368	421.691	0.308736	422	0.000731601	0.000748789
	6	0.999999	494	0	494	0	494	0	0	6.98	1	422.845	0.154742	422.691	0.309485	423	0.000731642	0.000748871
	5.99	0.999999	495	0	495	0	495	0	0	6.94	1	423.845	0.155117	423.69	0.310234	424	0.000731683	0.000748954
	5.97	0.999999	496	0	496	0	496	0	0	6.92	1	424.845	0.155491	424.689	0.310983	425	0.000731724	0.000749036
	5.92	0.999999	497	0	497	0	497	0	0	6.89	1	425.844	0.155866	425.688	0.311732	426	0.000731765	0.000749119
	5.88	0.999999	498	0	498	0	498	0	0	6.87	1	426.844	0.15624	426.688	0.312481	427	0.000731806	0.000749202
	5.83	0.999999	499	0	499	0	499	0	0	6.82	1	427.843	0.156615	427.687	0.31323	428	0.000731846	0.000749284
	5.82	0.999998	500	0	500	0	500	0	0	6.8	1	428.843	0.15699	428.686	0.31398	429	0.000731887	0.000749367
	5.79	0.999998	501	0	501	0	501	0	0	6.79	1	429.843	0.157365	429.685	0.314729	430	0.000731928	0.000749491
	5.76	0.999998	502	0	502	0	502	0	0	6.79	1	430.842	0.157739	430.685	0.315479	431	0.000731969	0.000749491
	5.74	0.999998	503	0	503	0	503	0	0	6.73	1	431.842	0.158114	431.684	0.316228	432	0.00073201	0.000749615
	5.7	0.999998	504	0	504	0	504	0	0	6.7	1	432.842	0.158489	432.683	0.316978	433	0.000732051	0.000749698
	5.65	0.999998	505	0	505	0	505	0	0	6.65	1	433.841	0.158864	433.682	0.317728	434	0.000732091	0.00074978
	5.64	0.999998	506	0	506	0	506	0	0	6.63	1	434.841	0.159239	434.682	0.318478	435	0.000732132	0.000749863
	5.62	0.999998	507	0	507	0	507	0	0	6.61	1	435.84	0.159614	435.681	0.319227	436	0.000732173	0.000749946
	5.59	0.999997	508	0	508	0	508	0	0	6.6	1	436.84	0.159989	436.68	0.319978	437	0.000732214	0.00075007
	5.57	0.999997	509	0	509	0	509	0	0	6.6	1	437.84	0.160364	437.679	0.320728	438	0.000732255	0.00075007
	5.51	0.999997	510	0	510	0	510	0	0	6.55	1	438.839	0.160739	438.679	0.321478	439	0.000732296	0.000750194
	5.5	0.999997	514	0	514	0	514	0	0	6.52	1	439.839	0.161114	439.678	0.322228	440	0.000732337	0.000750276
	5.47	0.999997	515	0	515	0	515	0	0	6.5	1	440.839	0.161489	440.677	0.322978	441	0.000732377	0.000750359
	5.44	0.999996	516	0	516	0	516	0	0	6.44	1	441.838	0.161864	441.676	0.323729	442	0.000732418	0.000750442
	5.4	0.999996	518	0	518	0	518	0	0	6.43	1	442.838	0.16224	442.676	0.324479	443	0.000732459	0.000750524
	5.33	0.999995	521	0	521	0	521	0	0	6.34	1	443.837	0.162615	443.675	0.32523	444	0.0007325	0.000750607
	5.31	0.999995	522	0	522	0	522	0	0	6.33	1	444.837	0.16299	444.674	0.325981	445	0.000732541	0.00075069
	5.3	0.999995	523	0	523	0	523	0	0	6.26	0.999999	445.837	0.163366	445.673	0.326732	446	0.000732582	0.000750773
	5.29	0.999995	525	0	525	0	525	0	0	6.24	0.999999	446.836	0.163741	446.673	0.327482	447	0.000732623	0.000750897
	5.28	0.999995	528	0	528	0	528	0	0	6.24	0.999999	447.836	0.164117	447.672	0.328233	448	0.000732664	0.000750897
	5.19	0.999994	529	0	529	0	529	0	0	6.23	0.999999	448.836	0.164492	448.671	0.328984	449	0.000732704	0.000751104
	5.13	0.999993	530	0	530	0	530	0	0	6.23	0.999999	449.835	0.164868	449.67	0.329735	450	0.000732745	0.000751104
	5.12	0.999992	533	0	533	0	533	0	0	6.23	0.999999	450.835	0.165243	450.67	0.330487	451	0.000732786	0.000751104
	5.1	0.999992	534	0	534	0	534	0	0	6.22	0.999999	451.834	0.165619	451.669	0.331238	452	0.000732827	0.000751269
	5.09	0.999992	536	0	536	0	536	0	0	6.2	0.999999	452.834	0.165995	452.668	0.331989	453	0.000732868	0.000751435
	5.07	0.999991	538	0	538	0	538	0	0	6.2	0.999999	453.834	0.16637	453.667	0.332741	454	0.000732909	0.000751435
	5.05	0.999991	539	0	539	0	539	0	0	6.2	0.999999	454.833	0.166746	454.667	0.333492	455	0.00073295	0.000751435
	5.03	0.999991	540	0	540	0	540	0	0	6.18	0.999999	455.833	0.167122	455.666	0.334244	456	0.000732991	0.0007516
	5.02	0.99999	541	0	541	0	541	0	0	6.15	0.999999	456.833	0.167498	456.665	0.334995	457	0.000733032	0.000751725
	5.01	0.99999	543	0	543	0	543	0	0	6.15	0.999999	457.832	0.167874	457.664	0.335747	458	0.000733073	0.000751725
	4.97	0.999989	544	0	544	0	544	0	0	6.13	0.999999	458.832	0.16825	458.664	0.336499	459	0.000733113	0.000751849
	4.96	0.999989	545	0	545	0	545	0	0	6.12	0.999999	459.831	0.168626	459.663	0.337251	460	0.000733154	0.000751973
	4.95	0.999989	547	0	547	0	547	0	0	6.12	0.999999	460.831	0.169002	460.662	0.338003	461	0.000733195	0.000751973
	4.92	0.999988	548	0	548	0	548	0	0	6.1	0.999999	461.831	0.169378	461.661	0.338755	462	0.000733236	0.00075218
	4.91	0.999988	550	0	550	0	550	0	0	6.1	0.999999	462.83	0.169754	462.66	0.339507	463	0.000733277	0.00075218
	4.89	0.999987	551	0	551	0	551	0	0	6.1	0.999999	463.83	0.17013	463.66	0.34026	464	0.000733318	0.00075218
	4.88	0.999987	552	0	552	0	552	0	0	6.09	0.999999	464.829	0.170506	464.659	0.341012	465	0.000733359	0.000752346
	4.85	0.999986	553	0	553	0	553	0	0	6.08	0.999999	465.829	0.170882	465.658	0.341764	466	0.0007334	0.00075247
	4.84	0.999986	554	0	554	0	554	0	0	6.08	0.999999	466.829	0.171258	466.657	0.342517	467	0.000733441	0.00075247
	4.83	0.999985	556	0	556	0	556	0	0	6.07	0.999999	467.828	0.171635	467.657	0.343269	468	0.000733482	0.000752595
	4.81	0.999985	557	0	557	0	557	0	0	6.06	0.999999	468.828	0.172011	468.656	0.344022	469	0.000733523	0.000752719
	4.73	0.999981	558	0	558	0	558	0	0	6.06	0.999999	469.828	0.172387	469.655	0.344775	470	0.000733564	0.000752719
	4.71	0.999981	559	0	559	0	559	0	0	6.05	0.999999	470.827	0.172764	470.654	0.345528	471	0.000733605	0.000752968
	4.69	0.99998	560	0	560	0	560	0	0	6.05	0.999999	471.827	0.17314	471.654	0.346281	472	0.000733645	0.000752968
	4.64	0.999977	562	0	562	0	562	0	0	6.05	0.999999	472.826	0.173517	472.653	0.347034	473	0.000733686	0.000752968
	4.63	0.999977	564	0	564	0	564	0	0	6.05	0.999999	473.826	0.173893	473.652	0.347787	474	0.000733727	0.000752968
	4.62	0.999976	567	0	567	0	567	0	0	6.04	0.999999	474.826	0.17427	474.651	0.34854	475	0.000733768	0.000753258
	4.61	0.999975	568	0	568	0	568	0	0	6.04	0.999999	475.825	0.174647	475.651	0.349293	476	0.000733809	0.000753258
	4.6	0.999975	569	0	569	0	569	0	0	6.04	0.999999	476.825	0.175023	476.65	0.350047	477	0.00073385	0.000753258
	4.53	0.99997	570	0	570	0	570	0	0	6.03	0.999999	477.825	0.1754	477.649	0.3508	478	0.000733891	0.000753424
	4.52	0.99997	571	0	571	0	571	0	0	6.02	0.999999	478.824	0.175777	478.648	0.351553	479	0.000733932	0.000753673
	4.5	0.999968	572	0	572	0	572	0	0	6.02	0.999999	479.824	0.176154	479.648	0.352307	480	0.000733973	0.000753673
	4.47	0.999966	573	0	573	0	573	0	0	6.02	0.999999	480.823	0.17653	480.647	0.353061	481	0.000734014	0.000753673
	4.46	0.999965	575	0	575	0	575	0	0	6.02	0.999999	481.823	0.176907	481.646	0.353814	482	0.000734055	0.000753673
	4.45	0.999965	580	0	580	0	580	0	0	6.02	0.999999	482.823	0.177284	482.645	0.354568	483	0.000734096	0.000753673
	4.44	0.999964	581	0	581	0	581	0	0	6	0.999999	483.822	0.177661	483.645	0.355322	484	0.000734137	0.000754337
	4.39	0.999959	583	0	583	0	583	0	0	6	0.999999	484.822	0.178038	484.644	0.356076	485	0.000734178	0.000754337
	4.33	0.999953	584	0	584	0	584	0	0	6	0.999999	485.822	0.178415	485.643	0.35683	486	0.000734219	0.000754337
	4.32	0.999952	585	0	585	0	585	0	0	6	0.999999	486.821	0.178792	486.642	0.357584	487	0.00073426	0.000754337
	4.31	0.999951	586	0	586	0	586	0	0	6	0.999999	487.821	0.179169	487.642	0.358339	488	0.000734301	0.000754337
	4.28	0.999948	587	0	587	0	587	0	0	6	0.999999	488.82	0.179547	488.641	0.359093	489	0.000734342	0.000754337
	4.26	0.999945	588	0	588	0	588	0	0	6	0.999999	489.82	0.179924	489.64	0.359848	490	0.000734383	0.000754337
	4.23	0.999941	589	0	589	0	589	0	0	6	0.999999	490.82	0.180301	490.639	0.360602	491	0.000734424	0.000754337
	4.22	0.99994	590	0	590	0	590	0	0	6	0.999999	491.819	0.180678	491.639	0.361357	492	0.000734465	0.000754337
	4.19	0.999935	591	0	591	0	591	0	0	6	0.999999	492.819	0.181056	492.638	0.362111	493	0.000734506	0.000754337
	4.17	0.999932	592	0	592	0	592	0	0	6	0.999999	493.819	0.181433	493.637	0.362866	494	0.000734547	0.000754337
	4.15	0.999929	593	0	593	0	593	0	0	5.99	0.999999	494.818	0.18181	494.636	0.363621	495	0.000734588	0.000754835
	4.12	0.999924	597	0	597	0	597	0	0	5.97	0.999999	495.818	0.182188	495.636	0.364376	496	0.000734629	0.000754918
	4.11	0.999922	598	0	598	0	598	0	0	5.92	0.999999	496.817	0.182565	496.635	0.365131	497	0.00073467	0.000755001
	4.09	0.999919	600	0	600	0	600	0	0	5.88	0.999999	497.817	0.182943	497.634	0.365886	498	0.000734711	0.000755084
	4.08	0.999917	603	0	603	0	603	0	0	5.83	0.999999	498.817	0.183321	498.633	0.366641	499	0.000734752	0.000755167
	4.07	0.999915	606	0	606	0	606	0	0	5.82	0.999998	499.816	0.183698	499.633	0.367396	500	0.000734793	0.00075525
	4.06	0.999913	608	0	608	0	608	0	0	5.79	0.999998	500.816	0.184076	500.632	0.368152	501	0.000734834	0.000755334
	4.05	0.999911	611	0	611	0	611	0	0	5.76	0.999998	501.816	0.184454	501.631	0.368907	502	0.000734875	0.000755417
	4.04	0.999909	617	0	617	0	617	0	0	5.74	0.999998	502.815	0.184831	502.63	0.369663	503	0.000734916	0.0007555
	4.02	0.999905	621	0	621	0	621	0	0	5.7	0.999998	503.815	0.185209	503.63	0.370418	504	0.000734957	0.000755583
	4.01	0.999902	626	0	626	0	626	0	0	5.65	0.999998	504.814	0.185587	504.629	0.371174	505	0.000734998	0.000755666
	4	0.9999	653	0	653	0	653	0	0	5.64	0.999998	505.814	0.185965	505.628	0.37193	506	0.000735039	0.000755749
	3.99	0.999898	654	0	654	0	654	0	0	5.62	0.999998	506.814	0.186343	506.627	0.372685	507	0.00073508	0.000755832
	3.92	0.99988	655	0	655	0	655	0	0	5.59	0.999997	507.813	0.186721	507.627	0.373441	508	0.000735121	0.000755915
	3.91	0.999877	656	0	656	0	656	0	0	5.57	0.999997	508.813	0.187099	508.626	0.374197	509	0.000735162	0.000755999
	3.9	0.999874	657	0	657	0	657	0	0	5.51	0.999997	509.813	0.187477	509.625	0.374953	510	0.000735203	0.000756082
	3.89	0.999871	658	0	658	0	658	0	0	5.5	0.999997	510.812	0.187855	510.624	0.37571	511	0.000735244	0.00075629
	3.88	0.999868	659	0	659	0	659	0	0	5.5	0.999997	511.812	0.188233	511.624	0.376466	512	0.000735285	0.00075629
	3.84	0.999855	660	0	660	0	660	0	0	5.5	0.999997	512.811	0.188611	512.623	0.377222	513	0.000735326	0.00075629
	3.83	0.999852	662	0	662	0	662	0	0	5.5	0.999997	513.811	0.188989	513.622	0.377979	514	0.000735367	0.00075629
	3.81	0.999845	663	0	663	0	663	0	0	5.47	0.999997	514.811	0.189368	514.621	0.378735	515	0.000735408	0.000756498
	3.8	0.999842	664	0	664	0	664	0	0	5.44	0.999996	515.81	0.189746	515.621	0.379492	516	0.000735449	0.000756581
	3.79	0.999838	665	0	665	0	665	0	0	5.4	0.999996	516.81	0.190124	516.62	0.380248	517	0.00073549	0.000756706
	3.78	0.999834	666	0	666	0	666	0	0	5.4	0.999996	517.809	0.190503	517.619	0.381005	518	0.000735531	0.000756706
	3.77	0.99983	667	0	667	0	667	0	0	5.33	0.999995	518.809	0.190881	518.618	0.381762	519	0.000735572	0.000756914
	3.76	0.999826	668	0	668	0	668	0	0	5.33	0.999995	519.809	0.191259	519.617	0.382519	520	0.000735613	0.000756914
	3.72	0.999809	671	0	671	0	671	0	0	5.33	0.999995	520.808	0.191638	520.617	0.383276	521	0.000735654	0.000756914
	3.71	0.999805	675	0	675	0	675	0	0	5.31	0.999995	521.808	0.192016	521.616	0.384033	522	0.000735695	0.00075708
	3.7	0.9998	676	0	676	0	676	0	0	5.3	0.999995	522.808	0.192395	522.615	0.38479	523	0.000735736	0.000757164
	3.67	0.999786	678	0	678	0	678	0	0	5.29	0.999995	523.807	0.192774	523.614	0.385547	524	0.000735777	0.000757288
	3.66	0.999781	679	0	679	0	679	0	0	5.29	0.999995	524.807	0.193152	524.614	0.386305	525	0.000735818	0.000757288
	3.64	0.999771	680	0	680	0	680	0	0	5.28	0.999995	525.806	0.193531	525.613	0.387062	526	0.000735859	0.000757497
	3.59	0.999743	681	0	681	0	681	0	0	5.28	0.999995	526.806	0.19391	526.612	0.387819	527	0.0007359	0.000757497
	3.54	0.999712	682	0	682	0	682	0	0	5.28	0.999995	527.806	0.194289	527.611	0.388577	528	0.000735941	0.000757497
	3.53	0.999705	683	0	683	0	683	0	0	5.19	0.999994	528.805	0.194667	528.611	0.389335	529	0.000735982	0.000757663
	3.51	0.999691	684	0	684	0	684	0	0	5.13	0.999993	529.805	0.195046	529.61	0.390092	530	0.000736024	0.000757747
	3.48	0.999669	685	0	685	0	685	0	0	5.12	0.999992	530.805	0.195425	530.609	0.39085	531	0.000736065	0.000757913
	3.46	0.999653	686	0	686	0	686	0	0	5.12	0.999992	531.804	0.195804	531.608	0.391608	532	0.000736106	0.000757913
	3.45	0.999645	687	0	687	0	687	0	0	5.12	0.999992	532.804	0.196183	532.608	0.392366	533	0.000736147	0.000757913
	3.42	0.99962	688	0	688	0	688	0	0	5.1	0.999992	533.803	0.196562	533.607	0.393124	534	0.000736188	0.00075808
	3.41	0.999611	689	0	689	0	689	0	0	5.09	0.999992	534.803	0.196941	534.606	0.393882	535	0.000736229	0.000758205
	3.39	0.999593	690	0	690	0	690	0	0	5.09	0.999992	535.803	0.19732	535.605	0.394641	536	0.00073627	0.000758205
	3.36	0.999563	691	0	691	0	691	0	0	5.07	0.999991	536.802	0.1977	536.605	0.395399	537	0.000736311	0.000758371
	3.34	0.999543	692	0	692	0	692	0	0	5.07	0.999991	537.802	0.198079	537.604	0.396157	538	0.000736352	0.000758371
	3.32	0.999521	693	0	693	0	693	0	0	5.05	0.999991	538.802	0.198458	538.603	0.396916	539	0.000736393	0.000758497
	3.28	0.999475	695	0	695	0	695	0	0	5.03	0.999991	539.801	0.198837	539.602	0.397675	540	0.000736434	0.00075858
	3.24	0.999425	696	0	696	0	696	0	0	5.02	0.99999	540.801	0.199217	540.602	0.398433	541	0.000736475	0.000758663
	3.22	0.999397	697	0	697	0	697	0	0	5.01	0.99999	541.8	0.199596	541.601	0.399192	542	0.000736516	0.000758788
	3.2	0.999369	698	0	698	0	698	0	0	5.01	0.99999	542.8	0.199975	542.6	0.399951	543	0.000736558	0.000758788
	3.16	0.999308	699	0	699	0	699	0	0	4.97	0.999989	543.8	0.200355	543.599	0.40071	544	0.000736599	0.000758913
	3.12	0.999241	700	0	700	0	700	0	0	4.96	0.999989	544.799	0.200734	544.599	0.401469	545	0.00073664	0.000758997
	3.11	0.999224	701	0	701	0	701	0	0	4.95	0.999989	545.799	0.201114	545.598	0.402228	546	0.000736681	0.000759122
	3.09	0.999187	702	0	702	0	702	0	0	4.95	0.999989	546.799	0.201493	546.597	0.402987	547	0.000736722	0.000759122
	3.07	0.999149	703	0	703	0	703	0	0	4.92	0.999988	547.798	0.201873	547.596	0.403746	548	0.000736763	0.000759247
	3.06	0.999129	704	0	704	0	704	0	0	4.91	0.999988	548.798	0.202253	548.595	0.404505	549	0.000736804	0.000759372
	3	0.999	706	0	706	0	706	0	0	4.91	0.999988	549.797	0.202632	549.595	0.405265	550	0.000736845	0.000759372
	2.99	0.998977	707	0	707	0	707	0	0	4.89	0.999987	550.797	0.203012	550.594	0.406024	551	0.000736886	0.000759497
	2.92	0.998798	709	0	709	0	709	0	0	4.88	0.999987	551.797	0.203392	551.593	0.406784	552	0.000736927	0.000759581
	2.9	0.998741	710	0	710	0	710	0	0	4.85	0.999986	552.796	0.203772	552.592	0.407544	553	0.000736969	0.000759664
	2.88	0.998682	711	0	711	0	711	0	0	4.84	0.999986	553.796	0.204152	553.592	0.408303	554	0.00073701	0.000759748
	2.87	0.998651	712	0	712	0	712	0	0	4.83	0.999985	554.795	0.204532	554.591	0.409063	555	0.000737051	0.000759873
	2.86	0.99862	713	0	713	0	713	0	0	4.83	0.999985	555.795	0.204912	555.59	0.409823	556	0.000737092	0.000759873
	2.85	0.998587	714	0	714	0	714	0	0	4.81	0.999985	556.795	0.205292	556.589	0.410583	557	0.000737133	0.000759998
	2.84	0.998555	715	0	715	0	715	0	0	4.73	0.999981	557.794	0.205672	557.589	0.411343	558	0.000737174	0.000760082
	2.83	0.998521	717	0	717	0	717	0	0	4.71	0.999981	558.794	0.206052	558.588	0.412103	559	0.000737215	0.000760165
	2.82	0.998486	720	0	720	0	720	0	0	4.69	0.99998	559.794	0.206432	559.587	0.412864	560	0.000737256	0.000760249
	2.78	0.99834	721	0	721	0	721	0	0	4.64	0.999977	560.793	0.206812	560.586	0.413624	561	0.000737298	0.000760374
	2.77	0.998302	722	0	722	0	722	0	0	4.64	0.999977	561.793	0.207192	561.586	0.414384	562	0.000737339	0.000760374
	2.75	0.998222	723	0	723	0	723	0	0	4.63	0.999977	562.792	0.207572	562.585	0.415145	563	0.00073738	0.000760541
	2.73	0.998138	724	0	724	0	724	0	0	4.63	0.999977	563.792	0.207953	563.584	0.415905	564	0.000737421	0.000760541
	2.72	0.998095	724	1	723	2	725	0.00275862	0.00182815	4.62	0.999976	564.792	0.208333	564.583	0.416666	565	0.000737462	0.00076075
	2.68	0.997911	726	1	725	2	727	0.00275103	0.00182815	4.62	0.999976	565.791	0.208713	565.583	0.417427	566	0.000737503	0.00076075
	2.66	0.997812	727	1	726	2	728	0.00274725	0.00182815	4.62	0.999976	566.791	0.209094	566.582	0.418188	567	0.000737544	0.00076075
	2.65	0.997761	729	1	728	2	730	0.00273973	0.00182815	4.61	0.999975	567.791	0.209474	567.581	0.418949	568	0.000737586	0.000760917
	2.62	0.997601	731	1	730	2	732	0.00273224	0.00182815	4.6	0.999975	568.79	0.209855	568.58	0.41971	569	0.000737627	0.000761001
	2.61	0.997545	732	1	731	2	733	0.00272851	0.00182815	4.53	0.99997	569.79	0.210235	569.58	0.420471	570	0.000737668	0.000761084
	2.53	0.997049	733	1	732	2	734	0.0027248	0.00182815	4.52	0.99997	570.789	0.210616	570.579	0.421232	571	0.000737709	0.000761168
	2.51	0.99691	735	1	734	2	736	0.00271739	0.00182815	4.5	0.999968	571.789	0.210997	571.578	0.421993	572	0.00073775	0.000761251
	2.5	0.996838	738	1	737	2	739	0.00270636	0.00182815	4.47	0.999966	572.789	0.211377	572.577	0.422754	573	0.000737791	0.000761335
	2.49	0.996764	740	1	739	2	741	0.00269906	0.00182815	4.46	0.999965	573.788	0.211758	573.576	0.423516	574	0.000737833	0.00076146
	2.48	0.996689	743	1	742	2	744	0.00268817	0.00182815	4.46	0.999965	574.788	0.212139	574.576	0.424277	575	0.000737874	0.00076146
	2.47	0.996612	744	1	743	2	745	0.00268456	0.00182815	4.45	0.999965	575.787	0.212519	575.575	0.425039	576	0.000737915	0.000761753
	2.45	0.996452	747	1	746	2	748	0.0026738	0.00182815	4.45	0.999965	576.787	0.2129	576.574	0.425801	577	0.000737956	0.000761753
	2.42	0.996198	750	1	749	2	751	0.00266312	0.00182815	4.45	0.999965	577.787	0.213281	577.573	0.426562	578	0.000737997	0.000761753
	2.4	0.996019	751	1	750	2	752	0.00265957	0.00182815	4.45	0.999965	578.786	0.213662	578.573	0.427324	579	0.000738038	0.000761753
	2.39	0.995926	753	1	752	2	754	0.00265252	0.00182815	4.45	0.999965	579.786	0.214043	579.572	0.428086	580	0.00073808	0.000761753
	2.38	0.995831	755	1	754	2	756	0.0026455	0.00182815	4.44	0.999964	580.786	0.214424	580.571	0.428848	581	0.000738121	0.000762004
	2.37	0.995734	758	1	757	2	759	0.00263505	0.00182815	4.39	0.999959	581.785	0.214805	581.57	0.42961	582	0.000738162	0.000762129
	2.36	0.995635	761	1	760	2	762	0.00262467	0.00182815	4.39	0.999959	582.785	0.215186	582.57	0.430372	583	0.000738203	0.000762129
	2.35	0.995533	762	1	761	2	763	0.00262123	0.00182815	4.33	0.999953	583.784	0.215567	583.569	0.431135	584	0.000738244	0.000762255
	2.33	0.995323	763	1	762	2	764	0.0026178	0.00182815	4.32	0.999952	584.784	0.215949	584.568	0.431897	585	0.000738285	0.000762339
	2.32	0.995214	764	1	763	2	765	0.00261438	0.00182815	4.31	0.999951	585.784	0.21633	585.567	0.432659	586	0.000738327	0.000762422
	2.3	0.994988	765	1	764	2	766	0.00261097	0.00182815	4.28	0.999948	586.783	0.216711	586.567	0.433422	587	0.000738368	0.000762506
	2.29	0.994871	766	1	765	2	767	0.00260756	0.00182815	4.26	0.999945	587.783	0.217092	587.566	0.434185	588	0.000738409	0.00076259
	2.28	0.994752	768	1	767	2	769	0.00260078	0.00182815	4.23	0.999941	588.783	0.217474	588.565	0.434947	589	0.00073845	0.000762673
	2.27	0.99463	770	1	769	2	771	0.00259403	0.00182815	4.22	0.99994	589.782	0.217855	589.564	0.43571	590	0.000738491	0.000762757
	2.26	0.994505	771	1	770	2	772	0.00259067	0.00182815	4.19	0.999935	590.782	0.218236	590.564	0.436473	591	0.000738533	0.000762841
	2.24	0.994246	774	1	773	2	775	0.00258065	0.00182815	4.17	0.999932	591.781	0.218618	591.563	0.437236	592	0.000738574	0.000762925
	2.23	0.994112	775	1	774	2	776	0.00257732	0.00182815	4.15	0.999929	592.781	0.218999	592.562	0.437999	593	0.000738615	0.000763008
	2.22	0.993974	777	1	776	2	778	0.00257069	0.00182815	4.12	0.999924	593.781	0.219381	593.561	0.438762	594	0.000738656	0.000763218
	2.2	0.99369	779	1	778	2	780	0.0025641	0.00182815	4.12	0.999924	594.78	0.219762	594.56	0.439525	595	0.000738697	0.000763218
	2.19	0.993543	780	1	779	2	781	0.00256082	0.00182815	4.12	0.999924	595.78	0.220144	595.56	0.440288	596	0.000738739	0.000763218
	2.17	0.993239	782	1	781	2	783	0.00255428	0.00182815	4.12	0.999924	596.779	0.220526	596.559	0.441052	597	0.00073878	0.000763218
	2.16	0.993082	784	1	783	2	785	0.00254777	0.00182815	4.11	0.999922	597.779	0.220908	597.558	0.441815	598	0.000738821	0.000763427
	2.15	0.992921	786	1	785	2	787	0.0025413	0.00182815	4.09	0.999919	598.779	0.221289	598.557	0.442579	599	0.000738862	0.000763553
	2.14	0.992756	792	1	791	2	793	0.00252207	0.00182815	4.09	0.999919	599.778	0.221671	599.557	0.443342	600	0.000738904	0.000763553
	2.13	0.992587	793	1	792	2	794	0.00251889	0.00182815	4.08	0.999917	600.778	0.222053	600.556	0.444106	601	0.000738945	0.000763763
	2.12	0.992414	801	1	800	2	802	0.00249377	0.00182815	4.08	0.999917	601.778	0.222435	601.555	0.44487	602	0.000738986	0.000763763
	2.11	0.992238	804	1	803	2	805	0.00248447	0.00182815	4.08	0.999917	602.777	0.222817	602.554	0.445633	603	0.000739027	0.000763763
	2.1	0.992057	807	1	806	2	808	0.00247525	0.00182815	4.07	0.999915	603.777	0.223199	603.554	0.446397	604	0.000739068	0.000764014
	2.09	0.991872	812	1	811	2	813	0.00246002	0.00182815	4.07	0.999915	604.776	0.223581	604.553	0.447161	605	0.00073911	0.000764014
	2.08	0.991682	815	1	814	2	816	0.00245098	0.00182815	4.07	0.999915	605.776	0.223963	605.552	0.447925	606	0.000739151	0.000764014
	2.07	0.991489	822	1	821	2	823	0.00243013	0.00182815	4.06	0.999913	606.776	0.224345	606.551	0.44869	607	0.000739192	0.000764224
	2.06	0.99129	827	1	826	2	828	0.00241546	0.00182815	4.06	0.999913	607.775	0.224727	607.551	0.449454	608	0.000739233	0.000764224
	2.05	0.991087	832	1	831	2	833	0.00240096	0.00182815	4.05	0.999911	608.775	0.225109	608.55	0.450218	609	0.000739275	0.000764433
	2.04	0.99088	844	1	843	2	845	0.00236686	0.00182815	4.05	0.999911	609.775	0.225491	609.549	0.450983	610	0.000739316	0.000764433
	2.03	0.990667	853	1	852	2	854	0.00234192	0.00182815	4.05	0.999911	610.774	0.225874	610.548	0.451747	611	0.000739357	0.000764433
	2.02	0.99045	873	1	872	2	874	0.00228833	0.00182815	4.04	0.999909	611.774	0.226256	611.547	0.452512	612	0.000739398	0.000764811
	2.01	0.990228	901	1	900	2	902	0.00221729	0.00182815	4.04	0.999909	612.773	0.226638	612.547	0.453276	613	0.00073944	0.000764811
	2	0.99	1011	1	1010	2	1012	0.00197628	0.00182815	4.04	0.999909	613.773	0.227021	613.546	0.454041	614	0.000739481	0.000764811
	1.96	0.989035	1013	1	1012	2	1014	0.00197239	0.00182815	4.04	0.999909	614.773	0.227403	614.545	0.454806	615	0.000739522	0.000764811
	1.95	0.98878	1014	1	1013	2	1015	0.00197044	0.00182815	4.04	0.999909	615.772	0.227786	615.544	0.455571	616	0.000739563	0.000764811
	1.94	0.988518	1015	1	1014	2	1016	0.0019685	0.00182815	4.04	0.999909	616.772	0.228168	616.544	0.456336	617	0.000739605	0.000764811
	1.91	0.987697	1016	1	1015	2	1017	0.00196657	0.00182815	4.02	0.999905	617.771	0.228551	617.543	0.457101	618	0.000739646	0.000765231
	1.89	0.987118	1017	1	1016	2	1018	0.00196464	0.00182815	4.02	0.999905	618.771	0.228933	618.542	0.457866	619	0.000739687	0.000765231
	1.87	0.98651	1019	1	1018	2	1020	0.00196078	0.00182815	4.02	0.999905	619.771	0.229316	619.541	0.458632	620	0.000739728	0.000765231
	1.86	0.986196	1020	1	1019	2	1021	0.00195886	0.00182815	4.02	0.999905	620.77	0.229698	620.541	0.459397	621	0.00073977	0.000765231
	1.85	0.985875	1021	1	1020	2	1022	0.00195695	0.00182815	4.01	0.999902	621.77	0.230081	621.54	0.460162	622	0.000739811	0.000765609
	1.8	0.984151	1022	1	1021	2	1023	0.00195503	0.00182815	4.01	0.999902	622.77	0.230464	622.539	0.460928	623	0.000739852	0.000765609
	1.77	0.983018	1024	1	1023	2	1025	0.00195122	0.00182815	4.01	0.999902	623.769	0.230847	623.538	0.461694	624	0.000739894	0.000765609
	1.74	0.981803	1026	1	1025	2	1027	0.00194742	0.00182815	4.01	0.999902	624.769	0.23123	624.538	0.462459	625	0.000739935	0.000765609
	1.72	0.980945	1029	1	1028	2	1030	0.00194175	0.00182815	4.01	0.999902	625.768	0.231613	625.537	0.463225	626	0.000739976	0.000765609
	1.7	0.980047	1031	1	1030	2	1032	0.00193798	0.00182815	4	0.9999	626.768	0.231995	626.536	0.463991	627	0.000740017	0.000766955
	1.69	0.979583	1033	1	1032	2	1034	0.00193424	0.00182815	4	0.9999	627.768	0.232378	627.535	0.464757	628	0.000740059	0.000766955
	1.68	0.979107	1035	1	1034	2	1036	0.0019305	0.00182815	4	0.9999	628.767	0.232761	628.534	0.465523	629	0.0007401	0.000766955
	1.64	0.977091	1038	1	1037	2	1039	0.00192493	0.00182815	4	0.9999	629.767	0.233144	629.534	0.466289	630	0.000740141	0.000766955
	1.6	0.974881	1039	1	1038	2	1040	0.00192308	0.00182815	4	0.9999	630.766	0.233528	630.533	0.467055	631	0.000740183	0.000766955
	1.58	0.973697	1040	1	1039	2	1041	0.00192123	0.00182815	4	0.9999	631.766	0.233911	631.532	0.467821	632	0.000740224	0.000766955
	1.57	0.973085	1041	1	1040	2	1042	0.00191939	0.00182815	4	0.9999	632.766	0.234294	632.531	0.468588	633	0.000740265	0.000766955
	1.56	0.972458	1044	1	1043	2	1045	0.00191388	0.00182815	4	0.9999	633.765	0.234677	633.531	0.469354	634	0.000740306	0.000766955
	1.54	0.97116	1046	1	1045	2	1047	0.00191022	0.00182815	4	0.9999	634.765	0.23506	634.53	0.470121	635	0.000740348	0.000766955
	1.48	0.966887	1047	1	1046	2	1048	0.0019084	0.00182815	4	0.9999	635.765	0.235444	635.529	0.470887	636	0.000740389	0.000766955
	1.47	0.966116	1049	1	1048	2	1050	0.00190476	0.00182815	4	0.9999	636.764	0.235827	636.528	0.471654	637	0.00074043	0.000766955
	1.46	0.965326	1050	1	1049	2	1051	0.00190295	0.00182815	4	0.9999	637.764	0.23621	637.528	0.472421	638	0.000740472	0.000766955
	1.43	0.962846	1052	1	1051	2	1053	0.00189934	0.00182815	4	0.9999	638.763	0.236594	638.527	0.473188	639	0.000740513	0.000766955
	1.42	0.961981	1053	1	1052	2	1054	0.00189753	0.00182815	4	0.9999	639.763	0.236977	639.526	0.473955	640	0.000740554	0.000766955
	1.41	0.961095	1054	1	1053	2	1055	0.00189573	0.00182815	4	0.9999	640.763	0.237361	640.525	0.474722	641	0.000740596	0.000766955
	1.39	0.959262	1055	1	1054	2	1056	0.00189394	0.00182815	4	0.9999	641.762	0.237744	641.525	0.475489	642	0.000740637	0.000766955
	1.36	0.956348	1057	1	1056	2	1058	0.00189036	0.00182815	4	0.9999	642.762	0.238128	642.524	0.476256	643	0.000740678	0.000766955
	1.35	0.955332	1058	1	1057	2	1059	0.00188857	0.00182815	4	0.9999	643.761	0.238512	643.523	0.477023	644	0.00074072	0.000766955
	1.34	0.954291	1061	1	1060	2	1062	0.00188324	0.00182815	4	0.9999	644.761	0.238895	644.522	0.477791	645	0.000740761	0.000766955
	1.33	0.953226	1062	1	1061	2	1063	0.00188147	0.00182815	4	0.9999	645.761	0.239279	645.521	0.478558	646	0.000740802	0.000766955
	1.32	0.952137	1064	1	1063	2	1065	0.00187793	0.00182815	4	0.9999	646.76	0.239663	646.521	0.479326	647	0.000740844	0.000766955
	1.31	0.951022	1065	1	1064	2	1066	0.00187617	0.00182815	4	0.9999	647.76	0.240047	647.52	0.480093	648	0.000740885	0.000766955
	1.3	0.949881	1066	1	1065	2	1067	0.00187441	0.00182815	4	0.9999	648.76	0.240431	648.519	0.480861	649	0.000740926	0.000766955
	1.29	0.948714	1067	1	1066	2	1068	0.00187266	0.00182815	4	0.9999	649.759	0.240814	649.518	0.481629	650	0.000740968	0.000766955
	1.28	0.947519	1068	1	1067	2	1069	0.00187091	0.00182815	4	0.9999	650.759	0.241198	650.518	0.482397	651	0.000741009	0.000766955
	1.25	0.943766	1070	1	1069	2	1071	0.00186741	0.00182815	4	0.9999	651.758	0.241582	651.517	0.483165	652	0.00074105	0.000766955
	1.24	0.942456	1071	1	1070	2	1072	0.00186567	0.00182815	4	0.9999	652.758	0.241966	652.516	0.483933	653	0.000741092	0.000766955
	1.22	0.939744	1072	1	1071	2	1073	0.00186393	0.00182815	3.99	0.999898	653.758	0.24235	653.515	0.484701	654	0.000741133	0.000768135
	1.21	0.938341	1075	1	1074	2	1076	0.00185874	0.00182815	3.92	0.99988	654.757	0.242735	654.515	0.485469	655	0.000741174	0.00076822
	1.17	0.932392	1076	1	1075	2	1077	0.00185701	0.00182815	3.91	0.999877	655.757	0.243119	655.514	0.486237	656	0.000741216	0.000768304
	1.15	0.929205	1079	1	1078	2	1080	0.00185185	0.00182815	3.9	0.999874	656.756	0.243503	656.513	0.487006	657	0.000741257	0.000768389
	1.14	0.927556	1080	1	1079	2	1081	0.00185014	0.00182815	3.89	0.999871	657.756	0.243887	657.512	0.487774	658	0.000741298	0.000768473
	1.13	0.925869	1081	1	1080	2	1082	0.00184843	0.00182815	3.88	0.999868	658.756	0.244271	658.511	0.488543	659	0.00074134	0.000768558
	1.12	0.924142	1082	1	1081	2	1083	0.00184672	0.00182815	3.84	0.999855	659.755	0.244656	659.511	0.489312	660	0.000741381	0.000768642
	1.09	0.918717	1086	1	1085	2	1087	0.00183993	0.00182815	3.83	0.999852	660.755	0.24504	660.51	0.49008	661	0.000741423	0.000768769
	1.08	0.916824	1087	1	1086	2	1088	0.00183824	0.00182815	3.83	0.999852	661.755	0.245425	661.509	0.490849	662	0.000741464	0.000768769
	1.07	0.914886	1089	1	1088	2	1090	0.00183486	0.00182815	3.81	0.999845	662.754	0.245809	662.508	0.491618	663	0.000741505	0.000768896
	1.04	0.908799	1090	1	1089	2	1091	0.00183318	0.00182815	3.8	0.999842	663.754	0.246193	663.508	0.492387	664	0.000741547	0.000768981
	1.03	0.906675	1091	1	1090	2	1092	0.0018315	0.00182815	3.79	0.999838	664.753	0.246578	664.507	0.493156	665	0.000741588	0.000769065
	1.02	0.904501	1092	1	1091	2	1093	0.00182983	0.00182815	3.78	0.999834	665.753	0.246963	665.506	0.493925	666	0.000741629	0.00076915
	1.01	0.902276	1093	1	1092	2	1094	0.00182815	0.00182815	3.77	0.99983	666.753	0.247347	666.505	0.494694	667	0.000741671	0.000769235
	1	0.9	1095	2	1093	4	1097	0.00364631	0.00362976	3.76	0.999826	667.752	0.247732	667.505	0.495464	668	0.000741712	0.000769319
	0.98	0.895287	1097	2	1095	4	1099	0.00363967	0.00362976	3.72	0.999809	668.752	0.248117	668.504	0.496233	669	0.000741754	0.000769489
	0.95	0.887798	1099	2	1097	4	1101	0.00363306	0.00362976	3.72	0.999809	669.751	0.248501	669.503	0.497003	670	0.000741795	0.000769489
	0.94	0.885185	1100	2	1098	4	1102	0.00362976	0.00362976	3.72	0.999809	670.751	0.248886	670.502	0.497772	671	0.000741836	0.000769489
	0.92	0.879774	1100	3	1097	6	1103	0.00543971	0.00543971	3.71	0.999805	671.751	0.249271	671.501	0.498542	672	0.000741878	0.000769786
	0.91	0.876973	1101	4	1097	8	1105	0.00723982	0.00713649	3.71	0.999805	672.75	0.249656	672.501	0.499312	673	0.000741919	0.000769786
	0.88	0.868174	1103	4	1099	8	1107	0.00722674	0.00713649	3.71	0.999805	673.75	0.250041	673.5	0.500081	674	0.000741961	0.000769786
	0.87	0.865104	1105	4	1101	8	1109	0.00721371	0.00713649	3.71	0.999805	674.75	0.250426	674.499	0.500851	675	0.000742002	0.000769786
	0.86	0.861962	1107	4	1103	8	1111	0.00720072	0.00713649	3.7	0.9998	675.749	0.250811	675.498	0.501621	676	0.000742043	0.000769998
	0.85	0.858746	1110	4	1106	8	1114	0.00718133	0.00713649	3.67	0.999786	676.749	0.251196	676.498	0.502391	677	0.000742085	0.000770126
	0.84	0.855456	1111	4	1107	8	1115	0.00717489	0.00713649	3.67	0.999786	677.748	0.251581	677.497	0.503162	678	0.000742126	0.000770126
	0.83	0.852089	1113	4	1109	8	1117	0.00716204	0.00713649	3.66	0.999781	678.748	0.251966	678.496	0.503932	679	0.000742168	0.000770253
	0.82	0.848644	1114	4	1110	8	1118	0.00715564	0.00713649	3.64	0.999771	679.748	0.252351	679.495	0.504702	680	0.000742209	0.000770339
	0.81	0.845118	1115	4	1111	8	1119	0.00714924	0.00713649	3.59	0.999743	680.747	0.252736	680.495	0.505473	681	0.000742251	0.000770424
	0.8	0.841511	1117	4	1113	8	1121	0.00713649	0.00713649	3.54	0.999712	681.747	0.253122	681.494	0.506243	682	0.000742292	0.000770509
	0.79	0.837819	1118	5	1113	10	1123	0.00890472	0.0088968	3.53	0.999705	682.746	0.253507	682.493	0.507014	683	0.000742333	0.000770594
	0.78	0.834041	1119	5	1114	10	1124	0.0088968	0.0088968	3.51	0.999691	683.746	0.253892	683.492	0.507784	684	0.000742375	0.000770679
	0.77	0.830176	1120	6	1114	12	1126	0.0106572	0.0105356	3.48	0.999669	684.746	0.254278	684.491	0.508555	685	0.000742416	0.000770765
	0.76	0.82622	1121	6	1115	12	1127	0.0106477	0.0105356	3.46	0.999653	685.745	0.254663	685.491	0.509326	686	0.000742458	0.00077085
	0.75	0.822172	1122	6	1116	12	1128	0.0106383	0.0105356	3.45	0.999645	686.745	0.255048	686.49	0.510097	687	0.000742499	0.000770936
	0.74	0.81803	1125	6	1119	12	1131	0.0106101	0.0105356	3.42	0.99962	687.745	0.255434	687.489	0.510868	688	0.000742541	0.000771021
	0.73	0.813791	1126	6	1120	12	1132	0.0106007	0.0105356	3.41	0.999611	688.744	0.25582	688.488	0.511639	689	0.000742582	0.000771106
	0.72	0.809454	1129	6	1123	12	1135	0.0105727	0.0105356	3.39	0.999593	689.744	0.256205	689.488	0.51241	690	0.000742624	0.000771192
	0.7	0.800474	1132	6	1126	12	1138	0.0105448	0.0105356	3.36	0.999563	690.743	0.256591	690.487	0.513182	691	0.000742665	0.000771278
	0.69	0.795826	1133	6	1127	12	1139	0.0105356	0.0105356	3.34	0.999543	691.743	0.256976	691.486	0.513953	692	0.000742707	0.000771363
	0.68	0.79107	1136	7	1129	14	1143	0.0122485	0.0122485	3.32	0.999521	692.743	0.257362	692.485	0.514724	693	0.000742748	0.000771449
	0.67	0.786204	1137	8	1129	16	1145	0.0139738	0.0139738	3.28	0.999475	693.742	0.257748	693.485	0.515496	694	0.000742789	0.000771578
	0.66	0.781224	1139	9	1130	18	1148	0.0156794	0.0155979	3.28	0.999475	694.742	0.258134	694.484	0.516268	695	0.000742831	0.000771578
	0.64	0.770913	1141	9	1132	18	1150	0.0156522	0.0155979	3.24	0.999425	695.741	0.25852	695.483	0.517039	696	0.000742872	0.000771706
	0.63	0.765577	1145	9	1136	18	1154	0.0155979	0.0155979	3.22	0.999397	696.741	0.258906	696.482	0.517811	697	0.000742914	0.000771792
	0.61	0.754529	1146	10	1136	20	1156	0.017301	0.0171821	3.2	0.999369	697.741	0.259291	697.481	0.518583	698	0.000742955	0.000771878
	0.6	0.748811	1147	10	1137	20	1157	0.0172861	0.0171821	3.16	0.999308	698.74	0.259677	698.481	0.519355	699	0.000742997	0.000771964
	0.59	0.74296	1150	10	1140	20	1160	0.0172414	0.0171821	3.12	0.999241	699.74	0.260063	699.48	0.520127	700	0.000743038	0.000772051
	0.58	0.736973	1151	10	1141	20	1161	0.0172265	0.0171821	3.11	0.999224	700.74	0.26045	700.479	0.520899	701	0.00074308	0.000772137
	0.57	0.730847	1154	10	1144	20	1164	0.0171821	0.0171821	3.09	0.999187	701.739	0.260836	701.478	0.521671	702	0.000743121	0.000772223
	0.56	0.724577	1154	11	1143	22	1165	0.0188841	0.0188841	3.07	0.999149	702.739	0.261222	702.478	0.522444	703	0.000743163	0.00077231
	0.55	0.718162	1156	13	1143	26	1169	0.0222412	0.0222412	3.06	0.999129	703.738	0.261608	703.477	0.523216	704	0.000743204	0.000772396
	0.54	0.711597	1156	14	1142	28	1170	0.0239316	0.0239316	3	0.999	704.738	0.261994	704.476	0.523988	705	0.000743246	0.000772526
	0.53	0.704879	1158	15	1143	30	1173	0.0255754	0.0255754	3	0.999	705.738	0.262381	705.475	0.524761	706	0.000743288	0.000772526
	0.52	0.698005	1159	17	1142	34	1176	0.0289116	0.0289116	2.99	0.998977	706.737	0.262767	706.474	0.525534	707	0.000743329	0.000772656
	0.51	0.69097	1161	18	1143	36	1179	0.0305344	0.0305344	2.92	0.998798	707.737	0.263153	707.474	0.526306	708	0.000743371	0.000772786
	0.5	0.683772	1164	19	1145	38	1183	0.0321217	0.0321217	2.92	0.998798	708.736	0.26354	708.473	0.527079	709	0.000743412	0.000772786
	0.49	0.676406	1165	20	1145	40	1185	0.0337553	0.0337553	2.9	0.998741	709.736	0.263926	709.472	0.527852	710	0.000743454	0.000772917
	0.48	0.668869	1167	22	1145	44	1189	0.0370059	0.0370059	2.88	0.998682	710.736	0.264313	710.471	0.528625	711	0.000743495	0.000773004
	0.47	0.661156	1171	25	1146	50	1196	0.041806	0.041806	2.87	0.998651	711.735	0.264699	711.471	0.529398	712	0.000743537	0.000773091
	0.46	0.653263	1172	26	1146	52	1198	0.0434057	0.0434057	2.86	0.99862	712.735	0.265086	712.47	0.530171	713	0.000743578	0.000773178
	0.45	0.645187	1172	27	1145	54	1199	0.0450375	0.0450375	2.85	0.998587	713.735	0.265472	713.469	0.530945	714	0.00074362	0.000773266
	0.44	0.636922	1173	28	1145	56	1201	0.0466278	0.0466278	2.84	0.998555	714.734	0.265859	714.468	0.531718	715	0.000743662	0.000773353
	0.43	0.628465	1174	30	1144	60	1204	0.0498339	0.04971	2.83	0.998521	715.734	0.266246	715.468	0.532491	716	0.000743703	0.000773485
	0.42	0.619811	1177	30	1147	60	1207	0.04971	0.04971	2.83	0.998521	716.733	0.266633	716.467	0.533265	717	0.000743745	0.000773485
	0.41	0.610955	1180	32	1148	64	1212	0.0528053	0.0525883	2.82	0.998486	717.733	0.267019	717.466	0.534039	718	0.000743786	0.000773704
	0.4	0.601893	1185	32	1153	64	1217	0.0525883	0.0525883	2.82	0.998486	718.733	0.267406	718.465	0.534812	719	0.000743828	0.000773704
	0.39	0.59262	1185	34	1151	68	1219	0.0557834	0.0557834	2.82	0.998486	719.732	0.267793	719.464	0.535586	720	0.00074387	0.000773704
	0.38	0.583131	1186	36	1150	72	1222	0.0589198	0.0589198	2.78	0.99834	720.732	0.26818	720.464	0.53636	721	0.000743911	0.000773881
	0.37	0.57342	1188	38	1150	76	1226	0.0619902	0.0619902	2.77	0.998302	721.731	0.268567	721.463	0.537134	722	0.000743953	0.000773969
	0.36	0.563484	1191	39	1152	78	1230	0.0634146	0.0632603	2.75	0.998222	722.731	0.268954	722.462	0.537908	723	0.000743995	0.000774058
	0.35	0.553316	1194	39	1155	78	1233	0.0632603	0.0632603	2.73	0.998138	723.731	0.269341	723.461	0.538682	724	0.000744036	0.000774147
	0.34	0.542912	1197	43	1154	86	1240	0.0693548	0.0693548	2.72	0.998095	724.73	0.269728	724.461	0.539456	725	0.000744078	0.000774236
	0.33	0.532265	1201	46	1155	92	1247	0.0737771	0.0737771	2.68	0.997911	725.73	0.270115	725.46	0.540231	726	0.000744119	0.00077437
	0.32	0.52137	1207	48	1159	96	1255	0.076494	0.076494	2.68	0.997911	726.729	0.270503	726.459	0.541005	727	0.000744161	0.00077437
	0.31	0.510221	1209	51	1158	102	1260	0.0809524	0.0809524	2.66	0.997812	727.729	0.27089	727.458	0.54178	728	0.000744203	0.000774504
	0.3	0.498813	1211	55	1156	110	1266	0.0868878	0.0868878	2.65	0.997761	728.729	0.271277	728.457	0.542554	729	0.000744245	0.000774638
	0.29	0.487139	1216	56	1160	112	1272	0.0880503	0.0880503	2.65	0.997761	729.728	0.271664	729.457	0.543329	730	0.000744286	0.000774638
	0.28	0.475193	1218	58	1160	116	1276	0.0909091	0.0909091	2.62	0.997601	730.728	0.272052	730.456	0.544104	731	0.000744328	0.000774819
	0.27	0.462968	1220	61	1159	122	1281	0.0952381	0.0952381	2.62	0.997601	731.728	0.272439	731.455	0.544879	732	0.00074437	0.000774819
	0.26	0.450459	1222	65	1157	130	1287	0.10101	0.10101	2.61	0.997545	732.727	0.272827	732.454	0.545654	733	0.000744411	0.000774954
	0.25	0.437659	1227	68	1159	136	1295	0.105019	0.105019	2.53	0.997049	733.727	0.273214	733.454	0.546429	734	0.000744453	0.000775045
	0.24	0.42456	1229	72	1157	144	1301	0.110684	0.110684	2.51	0.99691	734.726	0.273602	734.453	0.547204	735	0.000744495	0.000775182
	0.23	0.411156	1232	76	1156	152	1308	0.116208	0.116208	2.51	0.99691	735.726	0.273989	735.452	0.547979	736	0.000744537	0.000775182
	0.22	0.39744	1235	82	1153	164	1317	0.124525	0.124525	2.5	0.996838	736.726	0.274377	736.451	0.548754	737	0.000744578	0.000775411
	0.21	0.383405	1238	85	1153	170	1323	0.128496	0.128496	2.5	0.996838	737.725	0.274765	737.45	0.54953	738	0.00074462	0.000775411
	0.2	0.369043	1245	87	1158	174	1332	0.130631	0.130631	2.5	0.996838	738.725	0.275153	738.45	0.550305	739	0.000744662	0.000775411
	0.19	0.354346	1255	90	1165	180	1345	0.133829	0.133829	2.49	0.996764	739.724	0.27554	739.449	0.551081	740	0.000744704	0.000775641
	0.18	0.339307	1262	97	1165	194	1359	0.142752	0.142752	2.49	0.996764	740.724	0.275928	740.448	0.551856	741	0.000744746	0.000775641
	0.17	0.323917	1270	105	1165	210	1375	0.152727	0.152727	2.48	0.996689	741.724	0.276316	741.447	0.552632	742	0.000744787	0.000775874
	0.16	0.308169	1277	116	1161	232	1393	0.166547	0.166547	2.48	0.996689	742.723	0.276704	742.447	0.553408	743	0.000744829	0.000775874
	0.15	0.292054	1287	122	1165	244	1409	0.173172	0.173172	2.48	0.996689	743.723	0.277092	743.446	0.554184	744	0.000744871	0.000775874
	0.14	0.275564	1292	127	1165	254	1419	0.178999	0.178999	2.47	0.996612	744.723	0.27748	744.445	0.55496	745	0.000744913	0.000776061
	0.13	0.25869	1298	134	1164	268	1432	0.187151	0.187151	2.45	0.996452	745.722	0.277868	745.444	0.555736	746	0.000744955	0.00077625
	0.12	0.241422	1308	142	1166	284	1450	0.195862	0.195862	2.45	0.996452	746.722	0.278256	746.443	0.556513	747	0.000744997	0.00077625
	0.11	0.223753	1319	157	1162	314	1476	0.212737	0.212737	2.45	0.996452	747.721	0.278644	747.443	0.557289	748	0.000745039	0.00077625
	0.1	0.205672	1341	168	1173	336	1509	0.222664	0.222664	2.42	0.996198	748.721	0.279033	748.442	0.558065	749	0.000745081	0.000776537
	0.09	0.187169	1357	185	1172	370	1542	0.239948	0.239948	2.42	0.996198	749.721	0.279421	749.441	0.558842	750	0.000745123	0.000776537
	0.08	0.168236	1380	206	1174	412	1586	0.259773	0.259773	2.42	0.996198	750.72	0.279809	750.44	0.559619	751	0.000745164	0.000776537
	0.07	0.148862	1416	228	1188	456	1644	0.277372	0.277372	2.4	0.996019	751.72	0.280198	751.44	0.560395	752	0.000745206	0.00077673
	0.06	0.129036	1453	265	1188	530	1718	0.308498	0.308498	2.39	0.995926	752.719	0.280586	752.439	0.561172	753	0.000745248	0.000776875
	0.05	0.108749	1505	316	1189	632	1821	0.347062	0.347062	2.39	0.995926	753.719	0.280974	753.438	0.561949	754	0.00074529	0.000776875
										2.38	0.995831	754.719	0.281363	754.437	0.562726	755	0.000745332	0.000777072
										2.38	0.995831	755.718	0.281752	755.436	0.563503	756	0.000745375	0.000777072
										2.37	0.995734	756.718	0.28214	756.436	0.56428	757	0.000745417	0.00077732
										2.37	0.995734	757.717	0.282529	757.435	0.565058	758	0.000745459	0.00077732
										2.37	0.995734	758.717	0.282918	758.434	0.565835	759	0.000745501	0.00077732
										2.36	0.995635	759.717	0.283306	759.433	0.566613	760	0.000745543	0.000777623
										2.36	0.995635	760.716	0.283695	760.433	0.56739	761	0.000745585	0.000777623
										2.36	0.995635	761.716	0.284084	761.432	0.568168	762	0.000745627	0.000777623
										2.35	0.995533	762.716	0.284473	762.431	0.568946	763	0.000745669	0.000777828
										2.33	0.995323	763.715	0.284862	763.43	0.569724	764	0.000745712	0.000777931
										2.32	0.995214	764.715	0.285251	764.429	0.570502	765	0.000745754	0.000778036
										2.3	0.994988	765.714	0.28564	765.429	0.57128	766	0.000745796	0.000778141
										2.29	0.994871	766.714	0.286029	766.428	0.572058	767	0.000745839	0.000778246
										2.28	0.994752	767.714	0.286418	767.427	0.572836	768	0.000745881	0.000778406
										2.28	0.994752	768.713	0.286807	768.426	0.573615	769	0.000745923	0.000778406
										2.27	0.99463	769.713	0.287197	769.426	0.574394	770	0.000745966	0.000778623
										2.27	0.99463	770.712	0.287586	770.425	0.575172	771	0.000746008	0.000778623
										2.26	0.994505	771.712	0.287975	771.424	0.575951	772	0.000746051	0.000778788
										2.24	0.994246	772.712	0.288365	772.423	0.57673	773	0.000746093	0.000779011
										2.24	0.994246	773.711	0.288754	773.422	0.577509	774	0.000746136	0.000779011
										2.24	0.994246	774.711	0.289144	774.422	0.578288	775	0.000746178	0.000779011
										2.23	0.994112	775.71	0.289534	775.421	0.579067	776	0.000746221	0.000779238
										2.22	0.993974	776.71	0.289923	776.42	0.579847	777	0.000746263	0.000779411
										2.22	0.993974	777.71	0.290313	777.419	0.580626	778	0.000746306	0.000779411
										2.2	0.99369	778.709	0.290703	778.419	0.581406	779	0.000746349	0.000779646
										2.2	0.99369	779.709	0.291093	779.418	0.582185	780	0.000746392	0.000779646
										2.19	0.993543	780.709	0.291483	780.417	0.582965	781	0.000746434	0.000779826
										2.17	0.993239	781.708	0.291873	781.416	0.583745	782	0.000746477	0.000780009
										2.17	0.993239	782.708	0.292263	782.415	0.584525	783	0.00074652	0.000780009
										2.16	0.993082	783.707	0.292653	783.415	0.585305	784	0.000746563	0.000780257
										2.16	0.993082	784.707	0.293043	784.414	0.586086	785	0.000746606	0.000780257
										2.15	0.992921	785.707	0.293433	785.413	0.586866	786	0.000746649	0.000780512
										2.15	0.992921	786.706	0.293823	786.412	0.587647	787	0.000746692	0.000780512
										2.14	0.992756	787.706	0.294214	787.412	0.588427	788	0.000746735	0.000781042
										2.14	0.992756	788.705	0.294604	788.411	0.589208	789	0.000746779	0.000781042
										2.14	0.992756	789.705	0.294995	789.41	0.589989	790	0.000746822	0.000781042
										2.14	0.992756	790.705	0.295385	790.409	0.59077	791	0.000746865	0.000781042
										2.14	0.992756	791.704	0.295776	791.408	0.591552	792	0.000746909	0.000781042
										2.14	0.992756	792.704	0.296167	792.408	0.592333	793	0.000746952	0.000781042
										2.13	0.992587	793.703	0.296557	793.407	0.593115	794	0.000746996	0.00078153
										2.12	0.992414	794.703	0.296948	794.406	0.593896	795	0.000747039	0.000782197
										2.12	0.992414	795.703	0.297339	795.405	0.594678	796	0.000747083	0.000782197
										2.12	0.992414	796.702	0.29773	796.405	0.59546	797	0.000747127	0.000782197
										2.12	0.992414	797.702	0.298121	797.404	0.596242	798	0.000747171	0.000782197
										2.12	0.992414	798.701	0.298512	798.403	0.597024	799	0.000747215	0.000782197
										2.12	0.992414	799.701	0.298903	799.402	0.597807	800	0.000747259	0.000782197
										2.12	0.992414	800.701	0.299295	800.401	0.598589	801	0.000747303	0.000782197
										2.12	0.992414	801.7	0.299686	801.401	0.599372	802	0.000747347	0.000782197
										2.11	0.992238	802.7	0.300078	802.4	0.600155	803	0.000747391	0.000783085
										2.11	0.992238	803.7	0.300469	803.399	0.600938	804	0.000747436	0.000783085
										2.11	0.992238	804.699	0.300861	804.398	0.601721	805	0.00074748	0.000783085
										2.1	0.992057	805.699	0.301252	805.397	0.602505	806	0.000747525	0.000783608
										2.1	0.992057	806.698	0.301644	806.397	0.603288	807	0.000747569	0.000783608
										2.1	0.992057	807.698	0.302036	807.396	0.604072	808	0.000747614	0.000783608
										2.09	0.991872	808.698	0.302428	808.395	0.604856	809	0.000747659	0.000784355
										2.09	0.991872	809.697	0.30282	809.394	0.60564	810	0.000747704	0.000784355
										2.09	0.991872	810.697	0.303212	810.394	0.606425	811	0.000747749	0.000784355
										2.09	0.991872	811.696	0.303605	811.393	0.607209	812	0.000747795	0.000784355
										2.09	0.991872	812.696	0.303997	812.392	0.607994	813	0.00074784	0.000784355
										2.08	0.991682	813.696	0.30439	813.391	0.608779	814	0.000747886	0.000785167
										2.08	0.991682	814.695	0.304782	814.39	0.609564	815	0.000747932	0.000785167
										2.08	0.991682	815.695	0.305175	815.39	0.61035	816	0.000747977	0.000785167
										2.07	0.991489	816.694	0.305568	816.389	0.611135	817	0.000748023	0.000786291
										2.07	0.991489	817.694	0.305961	817.388	0.611921	818	0.00074807	0.000786291
										2.07	0.991489	818.694	0.306354	818.387	0.612707	819	0.000748116	0.000786291
										2.07	0.991489	819.693	0.306747	819.387	0.613493	820	0.000748163	0.000786291
										2.07	0.991489	820.693	0.30714	820.386	0.61428	821	0.000748209	0.000786291
										2.07	0.991489	821.692	0.307533	821.385	0.615067	822	0.000748256	0.000786291
										2.07	0.991489	822.692	0.307927	822.384	0.615854	823	0.000748303	0.000786291
										2.06	0.99129	823.692	0.30832	823.383	0.616641	824	0.000748351	0.000787831
										2.06	0.99129	824.691	0.308714	824.383	0.617429	825	0.000748398	0.000787831
										2.06	0.99129	825.691	0.309108	825.382	0.618216	826	0.000748446	0.000787831
										2.06	0.99129	826.69	0.309502	826.381	0.619004	827	0.000748494	0.000787831
										2.06	0.99129	827.69	0.309896	827.38	0.619793	828	0.000748542	0.000787831
										2.05	0.991087	828.69	0.310291	828.379	0.620582	829	0.000748591	0.000789308
										2.05	0.991087	829.689	0.310685	829.379	0.621371	830	0.000748639	0.000789308
										2.05	0.991087	830.689	0.31108	830.378	0.62216	831	0.000748688	0.000789308
										2.05	0.991087	831.689	0.311475	831.377	0.62295	832	0.000748737	0.000789308
										2.05	0.991087	832.688	0.31187	832.376	0.623739	833	0.000748787	0.000789308
										2.04	0.99088	833.688	0.312265	833.375	0.62453	834	0.000748837	0.000792337
										2.04	0.99088	834.687	0.31266	834.375	0.62532	835	0.000748887	0.000792337
										2.04	0.99088	835.687	0.313056	835.374	0.626111	836	0.000748937	0.000792337
										2.04	0.99088	836.687	0.313451	836.373	0.626903	837	0.000748988	0.000792337
										2.04	0.99088	837.686	0.313847	837.372	0.627695	838	0.000749039	0.000792337
										2.04	0.99088	838.686	0.314243	838.372	0.628487	839	0.00074909	0.000792337
										2.04	0.99088	839.685	0.31464	839.371	0.629279	840	0.000749142	0.000792337
										2.04	0.99088	840.685	0.315036	840.37	0.630072	841	0.000749194	0.000792337
										2.04	0.99088	841.685	0.315433	841.369	0.630866	842	0.000749246	0.000792337
										2.04	0.99088	842.684	0.31583	842.368	0.631659	843	0.000749299	0.000792337
										2.04	0.99088	843.684	0.316227	843.368	0.632454	844	0.000749353	0.000792337
										2.04	0.99088	844.683	0.316624	844.367	0.633248	845	0.000749406	0.000792337
										2.03	0.990667	845.683	0.317022	845.366	0.634044	846	0.00074946	0.000797294
										2.03	0.990667	846.683	0.31742	846.365	0.634839	847	0.000749515	0.000797294
										2.03	0.990667	847.682	0.317818	847.364	0.635636	848	0.00074957	0.000797294
										2.03	0.990667	848.682	0.318216	848.364	0.636432	849	0.000749626	0.000797294
										2.03	0.990667	849.681	0.318615	849.363	0.63723	850	0.000749682	0.000797294
										2.03	0.990667	850.681	0.319014	850.362	0.638027	851	0.000749738	0.000797294
										2.03	0.990667	851.681	0.319413	851.361	0.638826	852	0.000749796	0.000797294
										2.03	0.990667	852.68	0.319812	852.36	0.639625	853	0.000749853	0.000797294
										2.03	0.990667	853.68	0.320212	853.36	0.640425	854	0.000749912	0.000797294
										2.02	0.99045	854.679	0.320612	854.359	0.641225	855	0.000749971	0.000807516
										2.02	0.99045	855.679	0.321013	855.358	0.642026	856	0.00075003	0.000807516
										2.02	0.99045	856.679	0.321414	856.357	0.642827	857	0.00075009	0.000807516
										2.02	0.99045	857.678	0.321815	857.356	0.64363	858	0.000750151	0.000807516
										2.02	0.99045	858.678	0.322216	858.356	0.644433	859	0.000750213	0.000807516
										2.02	0.99045	859.677	0.322618	859.355	0.645237	860	0.000750275	0.000807516
										2.02	0.99045	860.677	0.323021	860.354	0.646041	861	0.000750338	0.000807516
										2.02	0.99045	861.677	0.323423	861.353	0.646847	862	0.000750402	0.000807516
										2.02	0.99045	862.676	0.323826	862.352	0.647653	863	0.000750467	0.000807516
										2.02	0.99045	863.676	0.32423	863.352	0.64846	864	0.000750532	0.000807516
										2.02	0.99045	864.675	0.324634	864.351	0.649268	865	0.000750599	0.000807516
										2.02	0.99045	865.675	0.325038	865.35	0.650077	866	0.000750666	0.000807516
										2.02	0.99045	866.675	0.325443	866.349	0.650887	867	0.000750734	0.000807516
										2.02	0.99045	867.674	0.325849	867.348	0.651697	868	0.000750803	0.000807516
										2.02	0.99045	868.674	0.326255	868.347	0.652509	869	0.000750874	0.000807516
										2.02	0.99045	869.673	0.326661	869.347	0.653322	870	0.000750945	0.000807516
										2.02	0.99045	870.673	0.327068	870.346	0.654136	871	0.000751017	0.000807516
										2.02	0.99045	871.673	0.327476	871.345	0.654951	872	0.000751091	0.000807516
										2.02	0.99045	872.672	0.327884	872.344	0.655767	873	0.000751165	0.000807516
										2.02	0.99045	873.672	0.328292	873.343	0.656585	874	0.000751241	0.000807516
										2.01	0.990228	874.671	0.328702	874.343	0.657404	875	0.000751318	0.000840655
										2.01	0.990228	875.671	0.329112	875.342	0.658224	876	0.000751397	0.000840655
										2.01	0.990228	876.67	0.329522	876.341	0.659045	877	0.000751477	0.000840655
										2.01	0.990228	877.67	0.329934	877.34	0.659868	878	0.000751558	0.000840655
										2.01	0.990228	878.67	0.330346	878.339	0.660692	879	0.00075164	0.000840655
										2.01	0.990228	879.669	0.330759	879.338	0.661518	880	0.000751724	0.000840655
										2.01	0.990228	880.669	0.331172	880.338	0.662345	881	0.00075181	0.000840655
										2.01	0.990228	881.668	0.331587	881.337	0.663174	882	0.000751897	0.000840655
										2.01	0.990228	882.668	0.332002	882.336	0.664004	883	0.000751986	0.000840655
										2.01	0.990228	883.668	0.332418	883.335	0.664836	884	0.000752077	0.000840655
										2.01	0.990228	884.667	0.332835	884.334	0.66567	885	0.00075217	0.000840655
										2.01	0.990228	885.667	0.333253	885.333	0.666506	886	0.000752264	0.000840655
										2.01	0.990228	886.666	0.333672	886.333	0.667343	887	0.00075236	0.000840655
										2.01	0.990228	887.666	0.334092	887.332	0.668183	888	0.000752458	0.000840655
										2.01	0.990228	888.665	0.334512	888.331	0.669025	889	0.000752559	0.000840655
										2.01	0.990228	889.665	0.334934	889.33	0.669869	890	0.000752661	0.000840655
										2.01	0.990228	890.665	0.335357	890.329	0.670715	891	0.000752766	0.000840655
										2.01	0.990228	891.664	0.335781	891.328	0.671563	892	0.000752873	0.000840655
										2.01	0.990228	892.664	0.336207	892.328	0.672414	893	0.000752983	0.000840655
										2.01	0.990228	893.663	0.336633	893.327	0.673267	894	0.000753095	0.000840655
										2.01	0.990228	894.663	0.337061	894.326	0.674122	895	0.000753209	0.000840655
										2.01	0.990228	895.663	0.33749	895.325	0.67498	896	0.000753326	0.000840655
										2.01	0.990228	896.662	0.337921	896.324	0.675841	897	0.000753446	0.000840655
										2.01	0.990228	897.662	0.338353	897.323	0.676705	898	0.000753569	0.000840655
										2.01	0.990228	898.661	0.338786	898.322	0.677572	899	0.000753695	0.000840655
										2.01	0.990228	899.661	0.339221	899.322	0.678442	900	0.000753824	0.000840655
										2.01	0.990228	900.66	0.339657	900.321	0.679315	901	0.000753956	0.000840655
										2.01	0.990228	901.66	0.340095	901.32	0.680191	902	0.000754092	0.000840655
										2	0.99	902.659	0.340535	902.319	0.68107	903	0.000754231	0.00148008
										2	0.99	903.659	0.340977	903.318	0.681953	904	0.000754373	0.00148008
										2	0.99	904.659	0.34142	904.317	0.68284	905	0.000754519	0.00148008
										2	0.99	905.658	0.341865	905.316	0.683731	906	0.00075467	0.00148008
										2	0.99	906.658	0.342313	906.315	0.684625	907	0.000754824	0.00148008
										2	0.99	907.657	0.342762	907.314	0.685523	908	0.000754982	0.00148008
										2	0.99	908.657	0.343213	908.314	0.686426	909	0.000755144	0.00148008
										2	0.99	909.656	0.343667	909.313	0.687333	910	0.000755311	0.00148008
										2	0.99	910.656	0.344122	910.312	0.688245	911	0.000755483	0.00148008
										2	0.99	911.655	0.34458	911.311	0.689161	912	0.000755659	0.00148008
										2	0.99	912.655	0.345041	912.31	0.690082	913	0.00075584	0.00148008
										2	0.99	913.654	0.345504	913.309	0.691008	914	0.000756027	0.00148008
										2	0.99	914.654	0.34597	914.308	0.69194	915	0.000756218	0.00148008
										2	0.99	915.654	0.346438	915.307	0.692877	916	0.000756415	0.00148008
										2	0.99	916.653	0.34691	916.306	0.693819	917	0.000756618	0.00148008
										2	0.99	917.653	0.347384	917.305	0.694767	918	0.000756827	0.00148008
										2	0.99	918.652	0.347861	918.304	0.695722	919	0.000757042	0.00148008
										2	0.99	919.652	0.348341	919.303	0.696683	920	0.000757264	0.00148008
										2	0.99	920.651	0.348825	920.302	0.69765	921	0.000757492	0.00148008
										2	0.99	921.651	0.349312	921.301	0.698624	922	0.000757726	0.00148008
										2	0.99	922.65	0.349802	922.3	0.699605	923	0.000757968	0.00148008
										2	0.99	923.65	0.350297	923.299	0.700593	924	0.000758218	0.00148008
										2	0.99	924.649	0.350795	924.298	0.701589	925	0.000758475	0.00148008
										2	0.99	925.649	0.351296	925.297	0.702593	926	0.00075874	0.00148008
										2	0.99	926.648	0.351802	926.296	0.703605	927	0.000759013	0.00148008
										2	0.99	927.648	0.352313	927.295	0.704625	928	0.000759294	0.00148008
										2	0.99	928.647	0.352827	928.294	0.705654	929	0.000759585	0.00148008
										2	0.99	929.647	0.353346	929.293	0.706692	930	0.000759884	0.00148008
										2	0.99	930.646	0.35387	930.292	0.70774	931	0.000760193	0.00148008
										2	0.99	931.646	0.354399	931.291	0.708798	932	0.000760512	0.00148008
										2	0.99	932.645	0.354933	932.29	0.709865	933	0.000760842	0.00148008
										2	0.99	933.645	0.355472	933.289	0.710943	934	0.000761181	0.00148008
										2	0.99	934.644	0.356016	934.288	0.712032	935	0.000761532	0.00148008
										2	0.99	935.643	0.356566	935.287	0.713133	936	0.000761894	0.00148008
										2	0.99	936.643	0.357122	936.286	0.714245	937	0.000762268	0.00148008
										2	0.99	937.642	0.357685	937.285	0.715369	938	0.000762654	0.00148008
										2	0.99	938.642	0.358253	938.283	0.716507	939	0.000763053	0.00148008
										2	0.99	939.641	0.358828	939.282	0.717657	940	0.000763465	0.00148008
										2	0.99	940.641	0.35941	940.281	0.718821	941	0.00076389	0.00148008
										2	0.99	941.64	0.359999	941.28	0.719999	942	0.00076433	0.00148008
										2	0.99	942.639	0.360596	942.279	0.721192	943	0.000764784	0.00148008
										2	0.99	943.639	0.3612	943.278	0.7224	944	0.000765254	0.00148008
										2	0.99	944.638	0.361812	944.276	0.723623	945	0.000765739	0.00148008
										2	0.99	945.638	0.362432	945.275	0.724864	946	0.000766241	0.00148008
										2	0.99	946.637	0.363061	946.274	0.726121	947	0.000766759	0.00148008
										2	0.99	947.636	0.363698	947.273	0.727396	948	0.000767295	0.00148008
										2	0.99	948.636	0.364345	948.271	0.728689	949	0.00076785	0.00148008
										2	0.99	949.635	0.365001	949.27	0.730002	950	0.000768423	0.00148008
										2	0.99	950.634	0.365667	950.269	0.731334	951	0.000769016	0.00148008
										2	0.99	951.634	0.366343	951.267	0.732687	952	0.000769629	0.00148008
										2	0.99	952.633	0.36703	952.266	0.734061	953	0.000770263	0.00148008
										2	0.99	953.632	0.367728	953.265	0.735457	954	0.000770919	0.00148008
										2	0.99	954.632	0.368438	954.263	0.736876	955	0.000771598	0.00148008
										2	0.99	955.631	0.369159	955.262	0.738318	956	0.0007723	0.00148008
										2	0.99	956.63	0.369893	956.26	0.739786	957	0.000773026	0.00148008
										2	0.99	957.629	0.370639	957.259	0.741279	958	0.000773778	0.00148008
										2	0.99	958.629	0.371399	958.257	0.742799	959	0.000774555	0.00148008
										2	0.99	959.628	0.372173	959.256	0.744346	960	0.00077536	0.00148008
										2	0.99	960.627	0.372961	960.254	0.745922	961	0.000776193	0.00148008
										2	0.99	961.626	0.373764	961.252	0.747527	962	0.000777055	0.00148008
										2	0.99	962.625	0.374582	962.251	0.749163	963	0.000777948	0.00148008
										2	0.99	963.625	0.375416	963.249	0.750832	964	0.000778871	0.00148008
										2	0.99	964.624	0.376267	964.247	0.752533	965	0.000779827	0.00148008
										2	0.99	965.623	0.377135	965.246	0.754269	966	0.000780817	0.00148008
										2	0.99	966.622	0.378021	966.244	0.756041	967	0.000781842	0.00148008
										2	0.99	967.621	0.378925	967.242	0.75785	968	0.000782903	0.00148008
										2	0.99	968.62	0.379849	968.24	0.759697	969	0.000784001	0.00148008
										2	0.99	969.619	0.380792	969.238	0.761585	970	0.000785139	0.00148008
										2	0.99	970.618	0.381757	970.236	0.763513	971	0.000786317	0.00148008
										2	0.99	971.617	0.382743	971.235	0.765485	972	0.000787536	0.00148008
										2	0.99	972.616	0.383751	972.232	0.767502	973	0.000788799	0.00148008
										2	0.99	973.615	0.384782	973.23	0.769564	974	0.000790107	0.00148008
										2	0.99	974.614	0.385838	974.228	0.771675	975	0.000791462	0.00148008
										2	0.99	975.613	0.386918	975.226	0.773836	976	0.000792865	0.00148008
										2	0.99	976.612	0.388024	976.224	0.776049	977	0.000794318	0.00148008
										2	0.99	977.611	0.389158	977.222	0.778315	978	0.000795823	0.00148008
										2	0.99	978.61	0.390319	978.219	0.780637	979	0.000797382	0.00148008
										2	0.99	979.608	0.391509	979.217	0.783017	980	0.000798997	0.00148008
										2	0.99	980.607	0.392729	980.215	0.785457	981	0.00080067	0.00148008
										2	0.99	981.606	0.39398	981.212	0.787959	982	0.000802403	0.00148008
										2	0.99	982.605	0.395263	982.209	0.790527	983	0.000804198	0.00148008
										2	0.99	983.603	0.39658	983.207	0.793161	984	0.000806058	0.00148008
										2	0.99	984.602	0.397932	984.204	0.795864	985	0.000807984	0.00148008
										2	0.99	985.601	0.39932	985.201	0.798641	986	0.00080998	0.00148008
										2	0.99	986.599	0.400746	986.199	0.801492	987	0.000812048	0.00148008
										2	0.99	987.598	0.40221	987.196	0.804421	988	0.000814191	0.00148008
										2	0.99	988.596	0.403715	988.193	0.80743	989	0.000816411	0.00148008
										2	0.99	989.595	0.405262	989.189	0.810524	990	0.000818711	0.00148008
										2	0.99	990.593	0.406852	990.186	0.813704	991	0.000821094	0.00148008
										2	0.99	991.592	0.408488	991.183	0.816975	992	0.000823564	0.00148008
										2	0.99	992.59	0.41017	992.18	0.82034	993	0.000826122	0.00148008
										2	0.99	993.588	0.411901	993.176	0.823801	994	0.000828774	0.00148008
										2	0.99	994.586	0.413682	994.173	0.827364	995	0.000831521	0.00148008
										2	0.99	995.584	0.415515	995.169	0.831031	996	0.000834368	0.00148008
										2	0.99	996.583	0.417403	996.165	0.834806	997	0.000837318	0.00148008
										2	0.99	997.581	0.419347	997.161	0.838695	998	0.000840375	0.00148008
										2	0.99	998.579	0.42135	998.157	0.8427	999	0.000843544	0.00148008
										2	0.99	999.577	0.423413	999.153	0.846827	1000	0.000846827	0.00148008
										2	0.99	1000.57	0.42554	1000.15	0.851079	1001	0.000850229	0.00148008
										2	0.99	1001.57	0.427731	1001.14	0.855462	1002	0.000853755	0.00148008
										2	0.99	1002.57	0.42999	1002.14	0.859981	1003	0.000857409	0.00148008
										2	0.99	1003.57	0.43232	1003.14	0.86464	1004	0.000861195	0.00148008
										2	0.99	1004.57	0.434723	1004.13	0.869445	1005	0.00086512	0.00148008
										2	0.99	1005.56	0.437201	1005.13	0.874402	1006	0.000869187	0.00148008
										2	0.99	1006.56	0.439758	1006.12	0.879515	1007	0.000873402	0.00148008
										2	0.99	1007.56	0.442396	1007.12	0.884792	1008	0.00087777	0.00148008
										2	0.99	1008.55	0.445119	1008.11	0.890238	1009	0.000882297	0.00148008
										2	0.99	1009.55	0.447929	1009.1	0.895859	1010	0.000886989	0.00148008
										2	0.99	1010.55	0.450831	1010.1	0.901662	1011	0.000891852	0.00148008
										2	0.99	1011.55	0.453827	1011.09	0.907654	1012	0.000896891	0.00148008
										1.96	0.989035	1012.54	0.456921	1012.09	0.913842	1013	0.000902114	0.00628832
										1.96	0.989035	1013.54	0.460117	1013.08	0.920233	1014	0.000907528	0.00628832
										1.95	0.98878	1014.54	0.463418	1014.07	0.926835	1015	0.000913138	0.00660175
										1.94	0.988518	1015.53	0.466828	1015.07	0.933656	1016	0.000918953	0.00682051
										1.91	0.987697	1016.53	0.470352	1016.06	0.940704	1017	0.000924979	0.00704745
										1.89	0.987118	1017.53	0.473994	1017.05	0.947987	1018	0.000931225	0.00728288
										1.87	0.98651	1018.52	0.477757	1018.04	0.955515	1019	0.000937698	0.00765263
										1.87	0.98651	1019.52	0.481648	1019.04	0.963295	1020	0.000944407	0.00765263
										1.86	0.986196	1020.51	0.48567	1020.03	0.971339	1021	0.000951361	0.00804329
										1.85	0.985875	1021.51	0.489828	1021.02	0.979655	1022	0.000958567	0.00831591
										1.8	0.984151	1022.51	0.494127	1022.01	0.988255	1023	0.000966036	0.0085987
										1.77	0.983018	1023.5	0.498574	1023	0.997147	1024	0.000973776	0.00904276
										1.77	0.983018	1024.5	0.503172	1023.99	1.00634	1025	0.000981799	0.00904276
										1.74	0.981803	1025.49	0.507928	1024.98	1.01586	1026	0.000990113	0.00967403
										1.74	0.981803	1026.49	0.512848	1025.97	1.0257	1027	0.00099873	0.00967403
										1.72	0.980945	1027.48	0.517938	1026.96	1.03588	1028	0.00100766	0.0105308
										1.72	0.980945	1028.48	0.523203	1027.95	1.04641	1029	0.00101692	0.0105308
										1.72	0.980945	1029.47	0.528651	1028.94	1.0573	1030	0.00102651	0.0105308
										1.7	0.980047	1030.47	0.534289	1029.93	1.06858	1031	0.00103645	0.0114692
										1.7	0.980047	1031.46	0.540123	1030.92	1.08025	1032	0.00104675	0.0114692
										1.69	0.979583	1032.45	0.546161	1031.91	1.09232	1033	0.00105743	0.0122839
										1.69	0.979583	1033.45	0.552409	1032.9	1.10482	1034	0.00106849	0.0122839
										1.68	0.979107	1034.44	0.558877	1033.88	1.11775	1035	0.00107996	0.0131599
										1.68	0.979107	1035.43	0.565572	1034.87	1.13114	1036	0.00109184	0.0131599
										1.64	0.977091	1036.43	0.572503	1035.85	1.14501	1037	0.00110415	0.0143481
										1.64	0.977091	1037.42	0.579677	1036.84	1.15935	1038	0.00111691	0.0143481
										1.64	0.977091	1038.41	0.587104	1037.83	1.17421	1039	0.00113013	0.0143481
										1.6	0.974881	1039.41	0.594794	1038.81	1.18959	1040	0.00114384	0.0153791
										1.58	0.973697	1040.4	0.602756	1039.79	1.20551	1041	0.00115803	0.0159231
										1.57	0.973085	1041.39	0.611	1040.78	1.222	1042	0.00117275	0.0164871
										1.56	0.972458	1042.38	0.619537	1041.76	1.23907	1043	0.00118799	0.0176778
										1.56	0.972458	1043.37	0.628376	1042.74	1.25675	1044	0.00120379	0.0176778
										1.56	0.972458	1044.36	0.63753	1043.72	1.27506	1045	0.00122015	0.0176778
										1.54	0.97116	1045.35	0.647009	1044.71	1.29402	1046	0.00123711	0.0192915
										1.54	0.97116	1046.34	0.656825	1045.69	1.31365	1047	0.00125468	0.0192915
										1.48	0.966887	1047.33	0.666991	1046.67	1.33398	1048	0.00127288	0.0203313
										1.47	0.966116	1048.32	0.67752	1047.64	1.35504	1049	0.00129174	0.0214282
										1.47	0.966116	1049.31	0.688424	1048.62	1.37685	1050	0.00131128	0.0214282
										1.46	0.965326	1050.3	0.699717	1049.6	1.39943	1051	0.00133153	0.0225852
										1.43	0.962846	1051.29	0.711414	1050.58	1.42283	1052	0.0013525	0.0238055
										1.43	0.962846	1052.28	0.723528	1051.55	1.44706	1053	0.00137422	0.0238055
										1.42	0.961981	1053.26	0.736074	1052.53	1.47215	1054	0.00139673	0.0250923
										1.41	0.961095	1054.25	0.74907	1053.5	1.49814	1055	0.00142004	0.0259888
										1.39	0.959262	1055.24	0.762529	1054.47	1.52506	1056	0.00144418	0.0269175
										1.36	0.956348	1056.22	0.776469	1055.45	1.55294	1057	0.00146919	0.0283731
										1.36	0.956348	1057.21	0.790908	1056.42	1.58182	1058	0.0014951	0.0283731
										1.35	0.955332	1058.19	0.805862	1057.39	1.61172	1059	0.00152193	0.0299072
										1.34	0.954291	1059.18	0.821351	1058.36	1.6427	1060	0.00154972	0.0320816
										1.34	0.954291	1060.16	0.837392	1059.33	1.67478	1061	0.0015785	0.0320816
										1.34	0.954291	1061.15	0.854007	1060.29	1.70801	1062	0.0016083	0.0320816
										1.33	0.953226	1062.13	0.871214	1061.26	1.74243	1063	0.00163916	0.0344125
										1.32	0.952137	1063.11	0.889034	1062.22	1.77807	1064	0.00167112	0.0362694
										1.32	0.952137	1064.09	0.90749	1063.19	1.81498	1065	0.00170421	0.0362694
										1.31	0.951022	1065.07	0.926604	1064.15	1.85321	1066	0.00173847	0.0382247
										1.3	0.949881	1066.05	0.946397	1065.11	1.89279	1067	0.00177394	0.0395851
										1.29	0.948714	1067.03	0.966895	1066.07	1.93379	1068	0.00181066	0.0409928
										1.28	0.947519	1068.01	0.98812	1067.02	1.97624	1069	0.00184868	0.0424492
										1.25	0.943766	1068.99	1.0101	1067.98	2.0202	1070	0.00188804	0.0447285
										1.25	0.943766	1069.97	1.03286	1068.93	2.06572	1071	0.00192877	0.0447285
										1.24	0.942456	1070.94	1.05642	1069.89	2.11284	1072	0.00197094	0.047126
										1.22	0.939744	1071.92	1.08082	1070.84	2.16164	1073	0.00201457	0.0487927
										1.21	0.938341	1072.89	1.10608	1071.79	2.21216	1074	0.00205974	0.0522976
										1.21	0.938341	1073.87	1.13223	1072.74	2.26446	1075	0.00210647	0.0522976
										1.21	0.938341	1074.84	1.1593	1073.68	2.3186	1076	0.00215483	0.0522976
										1.17	0.932392	1075.81	1.18732	1074.63	2.37464	1077	0.00220487	0.0560424
										1.15	0.929205	1076.78	1.21633	1075.57	2.43266	1078	0.00225664	0.0600413
										1.15	0.929205	1077.75	1.24635	1076.51	2.4927	1079	0.00231019	0.0600413
										1.15	0.929205	1078.72	1.27742	1077.45	2.55484	1080	0.0023656	0.0600413
										1.14	0.927556	1079.69	1.30958	1078.38	2.61915	1081	0.0024229	0.0643088
										1.13	0.925869	1080.66	1.34285	1079.31	2.68571	1082	0.00248217	0.0665478
										1.12	0.924142	1081.62	1.37728	1080.25	2.75457	1083	0.00254346	0.0688597
										1.09	0.918717	1082.59	1.41291	1081.17	2.82582	1084	0.00260684	0.0749703
										1.09	0.918717	1083.55	1.44977	1082.1	2.89953	1085	0.00267238	0.0749703
										1.09	0.918717	1084.51	1.48789	1083.02	2.97578	1086	0.00274013	0.0749703
										1.09	0.918717	1085.47	1.52733	1083.95	3.05466	1087	0.00281018	0.0749703
										1.08	0.916824	1086.43	1.56812	1084.86	3.13624	1088	0.00288258	0.0815784
										1.07	0.914886	1087.39	1.61031	1085.78	3.22062	1089	0.00295741	0.0857949
										1.07	0.914886	1088.35	1.65393	1086.69	3.30786	1090	0.00303474	0.0857949
										1.04	0.908799	1089.3	1.69904	1087.6	3.39808	1091	0.00311464	0.0902084
										1.03	0.906675	1090.25	1.74567	1088.51	3.49134	1092	0.0031972	0.0932636
										1.02	0.904501	1091.21	1.79388	1089.41	3.58776	1093	0.00328249	0.0964113
										1.01	0.902276	1092.16	1.84371	1090.31	3.68742	1094	0.00337058	0.0996536
										1	0.9	1093.1	1.89521	1091.21	3.79041	1095	0.00346156	0.10643
										1	0.9	1094.05	1.94842	1092.1	3.89685	1096	0.00355552	0.10643
										1	0.9	1095	2.00341	1092.99	4.00682	1097	0.00365252	0.10643
										0.98	0.895287	1095.94	2.06021	1093.88	4.12043	1098	0.00375267	0.115467
										0.98	0.895287	1096.88	2.11889	1094.76	4.23779	1099	0.00385604	0.115467
										0.95	0.887798	1097.82	2.1795	1095.64	4.35899	1100	0.00396272	0.123168
										0.95	0.887798	1098.76	2.24208	1096.52	4.48416	1101	0.00407281	0.123168
										0.94	0.885185	1099.69	2.3067	1097.39	4.61339	1102	0.00418638	0.129228
										0.92	0.879774	1100.63	2.3734	1098.25	4.7468	1103	0.00430354	0.133408
										0.91	0.876973	1101.56	2.44225	1099.12	4.88451	1104	0.00442437	0.139888
										0.91	0.876973	1102.49	2.51331	1099.97	5.02662	1105	0.00454898	0.139888
										0.88	0.868174	1103.41	2.58663	1100.83	5.17325	1106	0.00467744	0.148933
										0.88	0.868174	1104.34	2.66226	1101.68	5.32452	1107	0.00480987	0.148933
										0.87	0.865104	1105.26	2.74028	1102.52	5.48055	1108	0.00494635	0.158449
										0.87	0.865104	1106.18	2.82073	1103.36	5.64146	1109	0.00508698	0.158449
										0.86	0.861962	1107.1	2.90368	1104.19	5.80737	1110	0.00523186	0.168446
										0.86	0.861962	1108.01	2.9892	1105.02	5.9784	1111	0.00538109	0.168446
										0.85	0.858746	1108.92	3.07733	1105.85	6.15467	1112	0.00553477	0.18163
										0.85	0.858746	1109.83	3.16815	1106.66	6.3363	1113	0.00569299	0.18163
										0.85	0.858746	1110.74	3.26171	1107.48	6.52343	1114	0.00585586	0.18163
										0.84	0.855456	1111.64	3.35808	1108.28	6.71616	1115	0.00602347	0.192734
										0.83	0.852089	1112.54	3.45732	1109.09	6.91464	1116	0.00619591	0.201387
										0.83	0.852089	1113.44	3.55949	1109.88	7.11898	1117	0.0063733	0.201387
										0.82	0.848644	1114.34	3.66465	1110.67	7.32931	1118	0.00655573	0.210321
										0.81	0.845118	1115.23	3.77287	1111.45	7.54574	1119	0.00674329	0.216433
										0.8	0.841511	1116.12	3.88421	1112.23	7.76842	1120	0.00693609	0.225831
										0.8	0.841511	1117	3.99872	1113	7.99745	1121	0.00713421	0.225831
										0.79	0.837819	1117.88	4.11648	1113.77	8.23296	1122	0.00733775	0.23879
										0.79	0.837819	1118.76	4.23753	1114.52	8.47507	1123	0.00754681	0.23879
										0.78	0.834041	1119.64	4.36195	1115.28	8.7239	1124	0.00776148	0.248826
										0.77	0.830176	1120.51	4.48978	1116.02	8.97957	1125	0.00798184	0.259128
										0.77	0.830176	1121.38	4.6211	1116.76	9.24219	1126	0.00820799	0.259128
										0.76	0.82622	1122.24	4.75595	1117.49	9.51189	1127	0.00844001	0.269691
										0.75	0.822172	1123.11	4.89438	1118.21	9.78877	1128	0.00867799	0.276873
										0.74	0.81803	1123.96	5.03647	1118.93	10.0729	1129	0.008922	0.291566
										0.74	0.81803	1124.82	5.18225	1119.64	10.3645	1130	0.00917213	0.291566
										0.74	0.81803	1125.67	5.33179	1120.34	10.6636	1131	0.00942846	0.291566
										0.73	0.813791	1126.51	5.48513	1121.03	10.9703	1132	0.00969105	0.306676
										0.72	0.809454	1127.36	5.64232	1121.72	11.2846	1133	0.00995997	0.32218
										0.72	0.809454	1128.2	5.80342	1122.39	11.6068	1134	0.0102353	0.32218
										0.72	0.809454	1129.03	5.96845	1123.06	11.9369	1135	0.0105171	0.32218
										0.7	0.800474	1129.86	6.13748	1123.73	12.275	1136	0.0108054	0.346107
										0.7	0.800474	1130.69	6.31053	1124.38	12.6211	1137	0.0111003	0.346107
										0.7	0.800474	1131.51	6.48766	1125.02	12.9753	1138	0.0114019	0.346107
										0.69	0.795826	1132.33	6.66889	1125.66	13.3378	1139	0.0117101	0.362457
										0.68	0.79107	1133.15	6.85426	1126.29	13.7085	1140	0.012025	0.383279
										0.68	0.79107	1133.96	7.0438	1126.91	14.0876	1141	0.0123467	0.383279
										0.68	0.79107	1134.76	7.23755	1127.52	14.4751	1142	0.0126752	0.383279
										0.68	0.79107	1135.56	7.43552	1128.13	14.871	1143	0.0130105	0.383279
										0.67	0.786204	1136.36	7.63775	1128.72	15.2755	1144	0.0133527	0.408724
										0.67	0.786204	1137.16	7.84425	1129.31	15.6885	1145	0.0137017	0.408724
										0.66	0.781224	1137.94	8.05505	1129.89	16.1101	1146	0.0140577	0.430209
										0.66	0.781224	1138.73	8.27015	1130.46	16.5403	1147	0.0144205	0.430209
										0.66	0.781224	1139.51	8.48958	1131.02	16.9792	1148	0.0147902	0.430209
										0.64	0.770913	1140.29	8.71334	1131.57	17.4267	1149	0.0151668	0.451855
										0.64	0.770913	1141.06	8.94144	1132.12	17.8829	1150	0.0155503	0.451855
										0.63	0.765577	1141.83	9.17388	1132.65	18.3478	1151	0.0159407	0.477912
										0.63	0.765577	1142.59	9.41066	1133.18	18.8213	1152	0.016338	0.477912
										0.63	0.765577	1143.35	9.65179	1133.7	19.3036	1153	0.016742	0.477912
										0.63	0.765577	1144.1	9.89725	1134.21	19.7945	1154	0.0171529	0.477912
										0.61	0.754529	1144.85	10.147	1134.71	20.2941	1155	0.0175706	0.503905
										0.61	0.754529	1145.6	10.4012	1135.2	20.8023	1156	0.0179951	0.503905
										0.6	0.748811	1146.34	10.6596	1135.68	21.3191	1157	0.0184262	0.516826
										0.59	0.74296	1147.08	10.9223	1136.16	21.8445	1158	0.018864	0.533934
										0.59	0.74296	1147.81	11.1892	1136.62	22.3785	1159	0.0193084	0.533934
										0.59	0.74296	1148.54	11.4604	1137.08	22.9209	1160	0.0197594	0.533934
										0.58	0.736973	1149.26	11.7359	1137.53	23.4717	1161	0.0202168	0.550862
										0.57	0.730847	1149.98	12.0155	1137.97	24.031	1162	0.0206807	0.567566
										0.57	0.730847	1150.7	12.2993	1138.4	24.5985	1163	0.0211509	0.567566
										0.57	0.730847	1151.41	12.5872	1138.83	25.1744	1164	0.0216275	0.567566
										0.56	0.724577	1152.12	12.8792	1139.24	25.7584	1165	0.0221102	0.584006
										0.55	0.718162	1152.82	13.1752	1139.65	26.3505	1166	0.022599	0.604127
										0.55	0.718162	1153.52	13.4753	1140.05	26.9506	1167	0.0230939	0.604127
										0.55	0.718162	1154.22	13.7794	1140.44	27.5587	1168	0.0235948	0.604127
										0.55	0.718162	1154.91	14.0873	1140.83	28.1746	1169	0.0241015	0.604127
										0.54	0.711597	1155.6	14.3992	1141.2	28.7983	1170	0.024614	0.623708
										0.53	0.704879	1156.29	14.7149	1141.57	29.4297	1171	0.0251321	0.638943
										0.53	0.704879	1156.97	15.0343	1141.93	30.0687	1172	0.0256558	0.638943
										0.53	0.704879	1157.64	15.3575	1142.28	30.7151	1173	0.026185	0.638943
										0.52	0.698005	1158.32	15.6844	1142.63	31.3688	1174	0.0267196	0.661018
										0.52	0.698005	1158.99	16.0149	1142.97	32.0298	1175	0.0272594	0.661018
										0.52	0.698005	1159.65	16.349	1143.3	32.698	1176	0.0278044	0.661018
										0.51	0.69097	1160.31	16.6866	1143.63	33.3732	1177	0.0283544	0.682096
										0.51	0.69097	1160.97	17.0276	1143.94	34.0553	1178	0.0289094	0.682096
										0.51	0.69097	1161.63	17.3721	1144.26	34.7441	1179	0.0294692	0.682096
										0.5	0.683772	1162.28	17.7199	1144.56	35.4397	1180	0.0300336	0.705353
										0.5	0.683772	1162.93	18.0709	1144.86	36.1418	1181	0.0306027	0.705353
										0.5	0.683772	1163.57	18.4252	1145.15	36.8504	1182	0.0311763	0.705353
										0.5	0.683772	1164.22	18.7826	1145.43	37.5652	1183	0.0317542	0.705353
										0.49	0.676406	1164.86	19.1431	1145.71	38.2863	1184	0.0323364	0.7241
										0.49	0.676406	1165.49	19.5067	1145.99	39.0134	1185	0.0329227	0.7241
										0.48	0.668869	1166.13	19.8732	1146.25	39.7464	1186	0.033513	0.741733
										0.48	0.668869	1166.76	20.2427	1146.51	40.4853	1187	0.0341073	0.741733
										0.48	0.668869	1167.39	20.6149	1146.77	41.2299	1188	0.0347053	0.741733
										0.48	0.668869	1168.01	20.99	1147.02	41.98	1189	0.035307	0.741733
										0.47	0.661156	1168.63	21.3678	1147.26	42.7356	1190	0.0359122	0.77116
										0.47	0.661156	1169.25	21.7482	1147.5	43.4964	1191	0.0365209	0.77116
										0.47	0.661156	1169.87	22.1313	1147.74	44.2625	1192	0.037133	0.77116
										0.47	0.661156	1170.48	22.5168	1147.97	45.0337	1193	0.0377483	0.77116
										0.47	0.661156	1171.1	22.9049	1148.19	45.8098	1194	0.0383667	0.77116
										0.47	0.661156	1171.7	23.2954	1148.41	46.5907	1195	0.0389881	0.77116
										0.47	0.661156	1172.31	23.6882	1148.62	47.3764	1196	0.0396124	0.77116
										0.46	0.653263	1172.92	24.0833	1148.83	48.1666	1197	0.0402395	0.792506
										0.46	0.653263	1173.52	24.4807	1149.04	48.9614	1198	0.0408692	0.792506
										0.45	0.645187	1174.12	24.8802	1149.24	49.7604	1199	0.0415016	0.799093
										0.44	0.636922	1174.72	25.2819	1149.44	50.5638	1200	0.0421365	0.805424
										0.44	0.636922	1175.31	25.6856	1149.63	51.3713	1201	0.0427737	0.805424
										0.43	0.628465	1175.91	26.0914	1149.82	52.1827	1202	0.0434133	0.815421
										0.43	0.628465	1176.5	26.4991	1150	52.9982	1203	0.044055	0.815421
										0.43	0.628465	1177.09	26.9087	1150.18	53.8174	1204	0.0446988	0.815421
										0.42	0.619811	1177.68	27.3202	1150.36	54.6403	1205	0.0453447	0.826536
										0.42	0.619811	1178.27	27.7334	1150.53	55.4669	1206	0.0459924	0.826536
										0.42	0.619811	1178.85	28.1484	1150.7	56.2969	1207	0.046642	0.826536
										0.41	0.610955	1179.43	28.5652	1150.87	57.1303	1208	0.0472933	0.839943
										0.41	0.610955	1180.02	28.9835	1151.03	57.967	1209	0.0479463	0.839943
										0.41	0.610955	1180.6	29.4035	1151.19	58.807	1210	0.0486008	0.839943
										0.41	0.610955	1181.17	29.825	1151.35	59.65	1211	0.0492568	0.839943
										0.41	0.610955	1181.75	30.2481	1151.5	60.4961	1212	0.0499143	0.839943
										0.4	0.601893	1182.33	30.6726	1151.65	61.3451	1213	0.0505731	0.854606
										0.4	0.601893	1182.9	31.0985	1151.8	62.197	1214	0.0512331	0.854606
										0.4	0.601893	1183.47	31.5258	1151.95	63.0516	1215	0.0518943	0.854606
										0.4	0.601893	1184.05	31.9544	1152.09	63.9088	1216	0.0525566	0.854606
										0.4	0.601893	1184.62	32.3844	1152.23	64.7687	1217	0.05322	0.854606
										0.39	0.59262	1185.18	32.8155	1152.37	65.6311	1218	0.0538843	0.863609
										0.39	0.59262	1185.75	33.2479	1152.5	66.4959	1219	0.0545495	0.863609
										0.38	0.583131	1186.32	33.6815	1152.64	67.3631	1220	0.0552156	0.869458
										0.38	0.583131	1186.88	34.1163	1152.77	68.2325	1221	0.0558825	0.869458
										0.38	0.583131	1187.45	34.5521	1152.9	69.1042	1222	0.0565501	0.869458
										0.37	0.57342	1188.01	34.989	1153.02	69.978	1223	0.0572183	0.876897
										0.37	0.57342	1188.57	35.4269	1153.15	70.8539	1224	0.0578872	0.876897
										0.37	0.57342	1189.13	35.8659	1153.27	71.7318	1225	0.0585565	0.876897
										0.37	0.57342	1189.69	36.3058	1153.39	72.6116	1226	0.0592264	0.876897
										0.36	0.563484	1190.25	36.7467	1153.51	73.4933	1227	0.0598968	0.884419
										0.36	0.563484	1190.81	37.1884	1153.62	74.3768	1228	0.0605675	0.884419
										0.36	0.563484	1191.37	37.6311	1153.74	75.2621	1229	0.0612385	0.884419
										0.36	0.563484	1191.93	38.0746	1153.85	76.1491	1230	0.0619099	0.884419
										0.35	0.553316	1192.48	38.5189	1153.96	77.0378	1231	0.0625814	0.89023
										0.35	0.553316	1193.04	38.964	1154.07	77.928	1232	0.0632532	0.89023
										0.35	0.553316	1193.59	39.4099	1154.18	78.8198	1233	0.0639252	0.89023
										0.34	0.542912	1194.14	39.8565	1154.29	79.713	1234	0.0645973	0.897426
										0.34	0.542912	1194.7	40.3039	1154.39	80.6077	1235	0.0652694	0.897426
										0.34	0.542912	1195.25	40.7519	1154.5	81.5038	1236	0.0659416	0.897426
										0.34	0.542912	1195.8	41.2006	1154.6	82.4012	1237	0.0666137	0.897426
										0.34	0.542912	1196.35	41.65	1154.7	83.2999	1238	0.0672859	0.897426
										0.34	0.542912	1196.9	42.1	1154.8	84.1999	1239	0.067958	0.897426
										0.34	0.542912	1197.45	42.5505	1154.9	85.1011	1240	0.0686299	0.897426
										0.33	0.532265	1198	43.0017	1155	86.0034	1241	0.0693017	0.905634
										0.33	0.532265	1198.55	43.4535	1155.09	86.9069	1242	0.0699734	0.905634
										0.33	0.532265	1199.09	43.9058	1155.19	87.8115	1243	0.0706448	0.905634
										0.33	0.532265	1199.64	44.3586	1155.28	88.7171	1244	0.071316	0.905634
										0.33	0.532265	1200.19	44.8119	1155.38	89.6238	1245	0.071987	0.905634
										0.33	0.532265	1200.73	45.2657	1155.47	90.5314	1246	0.0726577	0.905634
										0.33	0.532265	1201.28	45.72	1155.56	91.44	1247	0.073328	0.905634
										0.32	0.52137	1201.83	46.1748	1155.65	92.3495	1248	0.073998	0.912464
										0.32	0.52137	1202.37	46.6299	1155.74	93.2599	1249	0.0746677	0.912464
										0.32	0.52137	1202.91	47.0856	1155.83	94.1711	1250	0.0753369	0.912464
										0.32	0.52137	1203.46	47.5416	1155.92	95.0832	1251	0.0760058	0.912464
										0.32	0.52137	1204	47.998	1156	95.9961	1252	0.0766742	0.912464
										0.32	0.52137	1204.55	48.4548	1156.09	96.9097	1253	0.0773421	0.912464
										0.32	0.52137	1205.09	48.912	1156.18	97.824	1254	0.0780096	0.912464
										0.32	0.52137	1205.63	49.3696	1156.26	98.7391	1255	0.0786766	0.912464
										0.31	0.510221	1206.17	49.8274	1156.35	99.6549	1256	0.0793431	0.91708
										0.31	0.510221	1206.71	50.2857	1156.43	100.571	1257	0.080009	0.91708
										0.31	0.510221	1207.26	50.7442	1156.51	101.488	1258	0.0806744	0.91708
										0.31	0.510221	1207.8	51.2031	1156.59	102.406	1259	0.0813392	0.91708
										0.31	0.510221	1208.34	51.6622	1156.68	103.324	1260	0.0820035	0.91708
										0.3	0.498813	1208.88	52.1216	1156.76	104.243	1261	0.0826672	0.920228
										0.3	0.498813	1209.42	52.5814	1156.84	105.163	1262	0.0833302	0.920228
										0.3	0.498813	1209.96	53.0413	1156.92	106.083	1263	0.0839926	0.920228
										0.3	0.498813	1210.5	53.5016	1157	107.003	1264	0.0846544	0.920228
										0.3	0.498813	1211.04	53.9621	1157.08	107.924	1265	0.0853155	0.920228
										0.3	0.498813	1211.58	54.4228	1157.15	108.846	1266	0.085976	0.920228
										0.29	0.487139	1212.12	54.8838	1157.23	109.768	1267	0.0866358	0.92302
										0.29	0.487139	1212.66	55.345	1157.31	110.69	1268	0.0872949	0.92302
										0.29	0.487139	1213.19	55.8064	1157.39	111.613	1269	0.0879533	0.92302
										0.29	0.487139	1213.73	56.268	1157.46	112.536	1270	0.088611	0.92302
										0.29	0.487139	1214.27	56.7298	1157.54	113.46	1271	0.089268	0.92302
										0.29	0.487139	1214.81	57.1918	1157.62	114.384	1272	0.0899242	0.92302
										0.28	0.475193	1215.35	57.654	1157.69	115.308	1273	0.0905797	0.924924
										0.28	0.475193	1215.88	58.1164	1157.77	116.233	1274	0.0912345	0.924924
										0.28	0.475193	1216.42	58.5789	1157.84	117.158	1275	0.0918885	0.924924
										0.28	0.475193	1216.96	59.0416	1157.92	118.083	1276	0.0925417	0.924924
										0.27	0.462968	1217.5	59.5045	1157.99	119.009	1277	0.0931942	0.926364
										0.27	0.462968	1218.03	59.9675	1158.06	119.935	1278	0.0938459	0.926364
										0.27	0.462968	1218.57	60.4307	1158.14	120.861	1279	0.0944968	0.926364
										0.27	0.462968	1219.11	60.894	1158.21	121.788	1280	0.0951469	0.926364
										0.27	0.462968	1219.64	61.3575	1158.28	122.715	1281	0.0957963	0.926364
										0.26	0.450459	1220.18	61.8211	1158.36	123.642	1282	0.0964448	0.927832
										0.26	0.450459	1220.72	62.2848	1158.43	124.57	1283	0.0970925	0.927832
										0.26	0.450459	1221.25	62.7487	1158.5	125.497	1284	0.0977394	0.927832
										0.26	0.450459	1221.79	63.2127	1158.57	126.425	1285	0.0983855	0.927832
										0.26	0.450459	1222.32	63.6768	1158.65	127.354	1286	0.0990307	0.927832
										0.26	0.450459	1222.86	64.141	1158.72	128.282	1287	0.0996752	0.927832
										0.25	0.437659	1223.39	64.6053	1158.79	129.211	1288	0.100319	0.929318
										0.25	0.437659	1223.93	65.0697	1158.86	130.139	1289	0.100962	0.929318
										0.25	0.437659	1224.47	65.5342	1158.93	131.068	1290	0.101603	0.929318
										0.25	0.437659	1225	65.9988	1159	131.998	1291	0.102244	0.929318
										0.25	0.437659	1225.54	66.4635	1159.07	132.927	1292	0.102885	0.929318
										0.25	0.437659	1226.07	66.9283	1159.14	133.857	1293	0.103524	0.929318
										0.25	0.437659	1226.61	67.3932	1159.21	134.786	1294	0.104163	0.929318
										0.25	0.437659	1227.14	67.8582	1159.28	135.716	1295	0.1048	0.929318
										0.24	0.42456	1227.68	68.3232	1159.35	136.646	1296	0.105437	0.930466
										0.24	0.42456	1228.21	68.7883	1159.42	137.577	1297	0.106073	0.930466
										0.24	0.42456	1228.75	69.2535	1159.49	138.507	1298	0.106708	0.930466
										0.24	0.42456	1229.28	69.7188	1159.56	139.438	1299	0.107342	0.930466
										0.24	0.42456	1229.82	70.1841	1159.63	140.368	1300	0.107976	0.930466
										0.24	0.42456	1230.35	70.6495	1159.7	141.299	1301	0.108608	0.930466
										0.23	0.411156	1230.88	71.115	1159.77	142.23	1302	0.10924	0.931297
										0.23	0.411156	1231.42	71.5805	1159.84	143.161	1303	0.10987	0.931297
										0.23	0.411156	1231.95	72.0461	1159.91	144.092	1304	0.1105	0.931297
										0.23	0.411156	1232.49	72.5118	1159.98	145.024	1305	0.111129	0.931297
										0.23	0.411156	1233.02	72.9775	1160.05	145.955	1306	0.111757	0.931297
										0.23	0.411156	1233.56	73.4432	1160.11	146.886	1307	0.112384	0.931297
										0.23	0.411156	1234.09	73.909	1160.18	147.818	1308	0.113011	0.931297
										0.22	0.39744	1234.63	74.3749	1160.25	148.75	1309	0.113636	0.932081
										0.22	0.39744	1235.16	74.8408	1160.32	149.682	1310	0.114261	0.932081
										0.22	0.39744	1235.69	75.3068	1160.39	150.614	1311	0.114884	0.932081
										0.22	0.39744	1236.23	75.7728	1160.45	151.546	1312	0.115507	0.932081
										0.22	0.39744	1236.76	76.2388	1160.52	152.478	1313	0.116129	0.932081
										0.22	0.39744	1237.3	76.7049	1160.59	153.41	1314	0.11675	0.932081
										0.22	0.39744	1237.83	77.171	1160.66	154.342	1315	0.11737	0.932081
										0.22	0.39744	1238.36	77.6372	1160.73	155.274	1316	0.11799	0.932081
										0.22	0.39744	1238.9	78.1034	1160.79	156.207	1317	0.118608	0.932081
										0.21	0.383405	1239.43	78.5696	1160.86	157.139	1318	0.119225	0.932631
										0.21	0.383405	1239.96	79.0359	1160.93	158.072	1319	0.119842	0.932631
										0.21	0.383405	1240.5	79.5022	1161	159.004	1320	0.120458	0.932631
										0.21	0.383405	1241.03	79.9685	1161.06	159.937	1321	0.121073	0.932631
										0.21	0.383405	1241.57	80.4349	1161.13	160.87	1322	0.121687	0.932631
										0.21	0.383405	1242.1	80.9012	1161.2	161.802	1323	0.1223	0.932631
										0.2	0.369043	1242.63	81.3677	1161.26	162.735	1324	0.122912	0.933049
										0.2	0.369043	1243.17	81.8341	1161.33	163.668	1325	0.123523	0.933049
										0.2	0.369043	1243.7	82.3006	1161.4	164.601	1326	0.124134	0.933049
										0.2	0.369043	1244.23	82.7671	1161.47	165.534	1327	0.124743	0.933049
										0.2	0.369043	1244.77	83.2336	1161.53	166.467	1328	0.125352	0.933049
										0.2	0.369043	1245.3	83.7002	1161.6	167.4	1329	0.12596	0.933049
										0.2	0.369043	1245.83	84.1667	1161.67	168.333	1330	0.126567	0.933049
										0.2	0.369043	1246.37	84.6333	1161.73	169.267	1331	0.127173	0.933049
										0.2	0.369043	1246.9	85.0999	1161.8	170.2	1332	0.127778	0.933049
										0.19	0.354346	1247.43	85.5666	1161.87	171.133	1333	0.128382	0.933484
										0.19	0.354346	1247.97	86.0332	1161.93	172.066	1334	0.128985	0.933484
										0.19	0.354346	1248.5	86.4999	1162	173	1335	0.129588	0.933484
										0.19	0.354346	1249.03	86.9666	1162.07	173.933	1336	0.13019	0.933484
										0.19	0.354346	1249.57	87.4333	1162.13	174.867	1337	0.13079	0.933484
										0.19	0.354346	1250.1	87.9	1162.2	175.8	1338	0.13139	0.933484
										0.19	0.354346	1250.63	88.3668	1162.27	176.734	1339	0.131989	0.933484
										0.19	0.354346	1251.17	88.8335	1162.33	177.667	1340	0.132587	0.933484
										0.19	0.354346	1251.7	89.3003	1162.4	178.601	1341	0.133185	0.933484
										0.19	0.354346	1252.23	89.7671	1162.47	179.534	1342	0.133781	0.933484
										0.19	0.354346	1252.77	90.2339	1162.53	180.468	1343	0.134377	0.933484
										0.19	0.354346	1253.3	90.7007	1162.6	181.401	1344	0.134971	0.933484
										0.19	0.354346	1253.83	91.1675	1162.66	182.335	1345	0.135565	0.933484
										0.18	0.339307	1254.37	91.6344	1162.73	183.269	1346	0.136158	0.933825
										0.18	0.339307	1254.9	92.1012	1162.8	184.202	1347	0.13675	0.933825
										0.18	0.339307	1255.43	92.5681	1162.86	185.136	1348	0.137341	0.933825
										0.18	0.339307	1255.97	93.035	1162.93	186.07	1349	0.137932	0.933825
										0.18	0.339307	1256.5	93.5019	1163	187.004	1350	0.138521	0.933825
										0.18	0.339307	1257.03	93.9688	1163.06	187.938	1351	0.13911	0.933825
										0.18	0.339307	1257.56	94.4357	1163.13	188.871	1352	0.139698	0.933825
										0.18	0.339307	1258.1	94.9026	1163.19	189.805	1353	0.140285	0.933825
										0.18	0.339307	1258.63	95.3695	1163.26	190.739	1354	0.140871	0.933825
										0.18	0.339307	1259.16	95.8364	1163.33	191.673	1355	0.141456	0.933825
										0.18	0.339307	1259.7	96.3034	1163.39	192.607	1356	0.14204	0.933825
										0.18	0.339307	1260.23	96.7703	1163.46	193.541	1357	0.142624	0.933825
										0.18	0.339307	1260.76	97.2373	1163.53	194.475	1358	0.143207	0.933825
										0.18	0.339307	1261.3	97.7043	1163.59	195.409	1359	0.143788	0.933825
										0.17	0.323917	1261.83	98.1712	1163.66	196.342	1360	0.144369	0.934048
										0.17	0.323917	1262.36	98.6382	1163.72	197.276	1361	0.14495	0.934048
										0.17	0.323917	1262.89	99.1052	1163.79	198.21	1362	0.145529	0.934048
										0.17	0.323917	1263.43	99.5722	1163.86	199.144	1363	0.146107	0.934048
										0.17	0.323917	1263.96	100.039	1163.92	200.078	1364	0.146685	0.934048
										0.17	0.323917	1264.49	100.506	1163.99	201.012	1365	0.147262	0.934048
										0.17	0.323917	1265.03	100.973	1164.05	201.946	1366	0.147838	0.934048
										0.17	0.323917	1265.56	101.44	1164.12	202.881	1367	0.148413	0.934048
										0.17	0.323917	1266.09	101.907	1164.19	203.815	1368	0.148987	0.934048
										0.17	0.323917	1266.63	102.374	1164.25	204.749	1369	0.149561	0.934048
										0.17	0.323917	1267.16	102.841	1164.32	205.683	1370	0.150133	0.934048
										0.17	0.323917	1267.69	103.308	1164.38	206.617	1371	0.150705	0.934048
										0.17	0.323917	1268.22	103.775	1164.45	207.551	1372	0.151276	0.934048
										0.17	0.323917	1268.76	104.242	1164.52	208.485	1373	0.151846	0.934048
										0.17	0.323917	1269.29	104.71	1164.58	209.419	1374	0.152416	0.934048
										0.17	0.323917	1269.82	105.177	1164.65	210.353	1375	0.152984	0.934048
										0.16	0.308169	1270.36	105.644	1164.71	211.287	1376	0.153552	0.934189
										0.16	0.308169	1270.89	106.111	1164.78	212.221	1377	0.154119	0.934189
										0.16	0.308169	1271.42	106.578	1164.84	213.156	1378	0.154685	0.934189
										0.16	0.308169	1271.96	107.045	1164.91	214.09	1379	0.15525	0.934189
										0.16	0.308169	1272.49	107.512	1164.98	215.024	1380	0.155814	0.934189
										0.16	0.308169	1273.02	107.979	1165.04	215.958	1381	0.156378	0.934189
										0.16	0.308169	1273.55	108.446	1165.11	216.892	1382	0.156941	0.934189
										0.16	0.308169	1274.09	108.913	1165.17	217.826	1383	0.157503	0.934189
										0.16	0.308169	1274.62	109.38	1165.24	218.761	1384	0.158064	0.934189
										0.16	0.308169	1275.15	109.847	1165.31	219.695	1385	0.158624	0.934189
										0.16	0.308169	1275.69	110.315	1165.37	220.629	1386	0.159184	0.934189
										0.16	0.308169	1276.22	110.782	1165.44	221.563	1387	0.159743	0.934189
										0.16	0.308169	1276.75	111.249	1165.5	222.497	1388	0.160301	0.934189
										0.16	0.308169	1277.28	111.716	1165.57	223.432	1389	0.160858	0.934189
										0.16	0.308169	1277.82	112.183	1165.63	224.366	1390	0.161414	0.934189
										0.16	0.308169	1278.35	112.65	1165.7	225.3	1391	0.16197	0.934189
										0.16	0.308169	1278.88	113.117	1165.77	226.234	1392	0.162525	0.934189
										0.16	0.308169	1279.42	113.584	1165.83	227.169	1393	0.163079	0.934189
										0.15	0.292054	1279.95	114.051	1165.9	228.103	1394	0.163632	0.934263
										0.15	0.292054	1280.48	114.519	1165.96	229.037	1395	0.164184	0.934263
										0.15	0.292054	1281.01	114.986	1166.03	229.971	1396	0.164736	0.934263
										0.15	0.292054	1281.55	115.453	1166.09	230.906	1397	0.165287	0.934263
										0.15	0.292054	1282.08	115.92	1166.16	231.84	1398	0.165837	0.934263
										0.15	0.292054	1282.61	116.387	1166.23	232.774	1399	0.166386	0.934263
										0.15	0.292054	1283.15	116.854	1166.29	233.708	1400	0.166935	0.934263
										0.15	0.292054	1283.68	117.321	1166.36	234.643	1401	0.167482	0.934263
										0.15	0.292054	1284.21	117.788	1166.42	235.577	1402	0.168029	0.934263
										0.15	0.292054	1284.74	118.256	1166.49	236.511	1403	0.168575	0.934263
										0.15	0.292054	1285.28	118.723	1166.55	237.445	1404	0.169121	0.934263
										0.15	0.292054	1285.81	119.19	1166.62	238.38	1405	0.169665	0.934263
										0.15	0.292054	1286.34	119.657	1166.69	239.314	1406	0.170209	0.934263
										0.15	0.292054	1286.88	120.124	1166.75	240.248	1407	0.170752	0.934263
										0.15	0.292054	1287.41	120.591	1166.82	241.182	1408	0.171294	0.934263
										0.15	0.292054	1287.94	121.058	1166.88	242.117	1409	0.171836	0.934263
										0.14	0.275564	1288.47	121.526	1166.95	243.051	1410	0.172377	0.934296
										0.14	0.275564	1289.01	121.993	1167.01	243.985	1411	0.172917	0.934296
										0.14	0.275564	1289.54	122.46	1167.08	244.92	1412	0.173456	0.934296
										0.14	0.275564	1290.07	122.927	1167.15	245.854	1413	0.173994	0.934296
										0.14	0.275564	1290.61	123.394	1167.21	246.788	1414	0.174532	0.934296
										0.14	0.275564	1291.14	123.861	1167.28	247.723	1415	0.175069	0.934296
										0.14	0.275564	1291.67	124.328	1167.34	248.657	1416	0.175605	0.934296
										0.14	0.275564	1292.2	124.796	1167.41	249.591	1417	0.176141	0.934296
										0.14	0.275564	1292.74	125.263	1167.47	250.525	1418	0.176675	0.934296
										0.14	0.275564	1293.27	125.73	1167.54	251.46	1419	0.177209	0.934296
										0.13	0.25869	1293.8	126.197	1167.61	252.394	1420	0.177742	0.934314
										0.13	0.25869	1294.34	126.664	1167.67	253.328	1421	0.178275	0.934314
										0.13	0.25869	1294.87	127.131	1167.74	254.263	1422	0.178806	0.934314
										0.13	0.25869	1295.4	127.598	1167.8	255.197	1423	0.179337	0.934314
										0.13	0.25869	1295.93	128.066	1167.87	256.131	1424	0.179867	0.934314
										0.13	0.25869	1296.47	128.533	1167.93	257.066	1425	0.180397	0.934314
										0.13	0.25869	1297	129	1168	258	1426	0.180926	0.934314
										0.13	0.25869	1297.53	129.467	1168.07	258.934	1427	0.181454	0.934314
										0.13	0.25869	1298.07	129.934	1168.13	259.869	1428	0.181981	0.934314
										0.13	0.25869	1298.6	130.401	1168.2	260.803	1429	0.182507	0.934314
										0.13	0.25869	1299.13	130.869	1168.26	261.737	1430	0.183033	0.934314
										0.13	0.25869	1299.66	131.336	1168.33	262.671	1431	0.183558	0.934314
										0.13	0.25869	1300.2	131.803	1168.39	263.606	1432	0.184082	0.934314
										0.12	0.241422	1300.73	132.27	1168.46	264.54	1433	0.184606	0.93433
										0.12	0.241422	1301.26	132.737	1168.53	265.474	1434	0.185129	0.93433
										0.12	0.241422	1301.8	133.204	1168.59	266.409	1435	0.185651	0.93433
										0.12	0.241422	1302.33	133.672	1168.66	267.343	1436	0.186172	0.93433
										0.12	0.241422	1302.86	134.139	1168.72	268.277	1437	0.186693	0.93433
										0.12	0.241422	1303.39	134.606	1168.79	269.212	1438	0.187213	0.93433
										0.12	0.241422	1303.93	135.073	1168.85	270.146	1439	0.187732	0.93433
										0.12	0.241422	1304.46	135.54	1168.92	271.08	1440	0.18825	0.93433
										0.12	0.241422	1304.99	136.007	1168.99	272.015	1441	0.188768	0.93433
										0.12	0.241422	1305.53	136.475	1169.05	272.949	1442	0.189285	0.93433
										0.12	0.241422	1306.06	136.942	1169.12	273.883	1443	0.189801	0.93433
										0.12	0.241422	1306.59	137.409	1169.18	274.818	1444	0.190317	0.93433
										0.12	0.241422	1307.12	137.876	1169.25	275.752	1445	0.190832	0.93433
										0.12	0.241422	1307.66	138.343	1169.31	276.686	1446	0.191346	0.93433
										0.12	0.241422	1308.19	138.81	1169.38	277.621	1447	0.19186	0.93433
										0.12	0.241422	1308.72	139.278	1169.44	278.555	1448	0.192372	0.93433
										0.12	0.241422	1309.26	139.745	1169.51	279.489	1449	0.192884	0.93433
										0.12	0.241422	1309.79	140.212	1169.58	280.424	1450	0.193396	0.93433
										0.11	0.223753	1310.32	140.679	1169.64	281.358	1451	0.193906	0.934341
										0.11	0.223753	1310.85	141.146	1169.71	282.292	1452	0.194416	0.934341
										0.11	0.223753	1311.39	141.613	1169.77	283.227	1453	0.194925	0.934341
										0.11	0.223753	1311.92	142.081	1169.84	284.161	1454	0.195434	0.934341
										0.11	0.223753	1312.45	142.548	1169.9	285.095	1455	0.195942	0.934341
										0.11	0.223753	1312.99	143.015	1169.97	286.03	1456	0.196449	0.934341
										0.11	0.223753	1313.52	143.482	1170.04	286.964	1457	0.196955	0.934341
										0.11	0.223753	1314.05	143.949	1170.1	287.898	1458	0.197461	0.934341
										0.11	0.223753	1314.58	144.416	1170.17	288.833	1459	0.197966	0.934341
										0.11	0.223753	1315.12	144.884	1170.23	289.767	1460	0.198471	0.934341
										0.11	0.223753	1315.65	145.351	1170.3	290.701	1461	0.198974	0.934341
										0.11	0.223753	1316.18	145.818	1170.36	291.636	1462	0.199477	0.934341
										0.11	0.223753	1316.71	146.285	1170.43	292.57	1463	0.19998	0.934341
										0.11	0.223753	1317.25	146.752	1170.5	293.504	1464	0.200481	0.934341
										0.11	0.223753	1317.78	147.219	1170.56	294.439	1465	0.200982	0.934341
										0.11	0.223753	1318.31	147.687	1170.63	295.373	1466	0.201482	0.934341
										0.11	0.223753	1318.85	148.154	1170.69	296.307	1467	0.201982	0.934341
										0.11	0.223753	1319.38	148.621	1170.76	297.242	1468	0.202481	0.934341
										0.11	0.223753	1319.91	149.088	1170.82	298.176	1469	0.202979	0.934341
										0.11	0.223753	1320.44	149.555	1170.89	299.111	1470	0.203477	0.934341
										0.11	0.223753	1320.98	150.022	1170.96	300.045	1471	0.203973	0.934341
										0.11	0.223753	1321.51	150.49	1171.02	300.979	1472	0.20447	0.934341
										0.11	0.223753	1322.04	150.957	1171.09	301.914	1473	0.204965	0.934341
										0.11	0.223753	1322.58	151.424	1171.15	302.848	1474	0.20546	0.934341
										0.11	0.223753	1323.11	151.891	1171.22	303.782	1475	0.205954	0.934341
										0.11	0.223753	1323.64	152.358	1171.28	304.717	1476	0.206448	0.934341
										0.1	0.205672	1324.17	152.825	1171.35	305.651	1477	0.20694	0.934347
										0.1	0.205672	1324.71	153.293	1171.41	306.585	1478	0.207433	0.934347
										0.1	0.205672	1325.24	153.76	1171.48	307.52	1479	0.207924	0.934347
										0.1	0.205672	1325.77	154.227	1171.55	308.454	1480	0.208415	0.934347
										0.1	0.205672	1326.31	154.694	1171.61	309.388	1481	0.208905	0.934347
										0.1	0.205672	1326.84	155.161	1171.68	310.323	1482	0.209395	0.934347
										0.1	0.205672	1327.37	155.629	1171.74	311.257	1483	0.209883	0.934347
										0.1	0.205672	1327.9	156.096	1171.81	312.191	1484	0.210372	0.934347
										0.1	0.205672	1328.44	156.563	1171.87	313.126	1485	0.210859	0.934347
										0.1	0.205672	1328.97	157.03	1171.94	314.06	1486	0.211346	0.934347
										0.1	0.205672	1329.5	157.497	1172.01	314.994	1487	0.211832	0.934347
										0.1	0.205672	1330.04	157.964	1172.07	315.929	1488	0.212318	0.934347
										0.1	0.205672	1330.57	158.432	1172.14	316.863	1489	0.212803	0.934347
										0.1	0.205672	1331.1	158.899	1172.2	317.797	1490	0.213287	0.934347
										0.1	0.205672	1331.63	159.366	1172.27	318.732	1491	0.21377	0.934347
										0.1	0.205672	1332.17	159.833	1172.33	319.666	1492	0.214253	0.934347
										0.1	0.205672	1332.7	160.3	1172.4	320.6	1493	0.214736	0.934347
										0.1	0.205672	1333.23	160.767	1172.47	321.535	1494	0.215217	0.934347
										0.1	0.205672	1333.77	161.235	1172.53	322.469	1495	0.215698	0.934347
										0.1	0.205672	1334.3	161.702	1172.6	323.404	1496	0.216179	0.934347
										0.1	0.205672	1334.83	162.169	1172.66	324.338	1497	0.216659	0.934347
										0.1	0.205672	1335.36	162.636	1172.73	325.272	1498	0.217138	0.934347
										0.1	0.205672	1335.9	163.103	1172.79	326.207	1499	0.217616	0.934347
										0.1	0.205672	1336.43	163.57	1172.86	327.141	1500	0.218094	0.934347
										0.1	0.205672	1336.96	164.038	1172.92	328.075	1501	0.218571	0.934347
										0.1	0.205672	1337.5	164.505	1172.99	329.01	1502	0.219048	0.934347
										0.1	0.205672	1338.03	164.972	1173.06	329.944	1503	0.219524	0.934347
										0.1	0.205672	1338.56	165.439	1173.12	330.878	1504	0.219999	0.934347
										0.1	0.205672	1339.09	165.906	1173.19	331.813	1505	0.220474	0.934347
										0.1	0.205672	1339.63	166.373	1173.25	332.747	1506	0.220948	0.934347
										0.1	0.205672	1340.16	166.841	1173.32	333.681	1507	0.221421	0.934347
										0.1	0.205672	1340.69	167.308	1173.38	334.616	1508	0.221894	0.934347
										0.1	0.205672	1341.22	167.775	1173.45	335.55	1509	0.222366	0.934347
										0.09	0.187169	1341.76	168.242	1173.52	336.484	1510	0.222837	0.93435
										0.09	0.187169	1342.29	168.709	1173.58	337.419	1511	0.223308	0.93435
										0.09	0.187169	1342.82	169.177	1173.65	338.353	1512	0.223778	0.93435
										0.09	0.187169	1343.36	169.644	1173.71	339.287	1513	0.224248	0.93435
										0.09	0.187169	1343.89	170.111	1173.78	340.222	1514	0.224717	0.93435
										0.09	0.187169	1344.42	170.578	1173.84	341.156	1515	0.225186	0.93435
										0.09	0.187169	1344.95	171.045	1173.91	342.09	1516	0.225653	0.93435
										0.09	0.187169	1345.49	171.512	1173.98	343.025	1517	0.226121	0.93435
										0.09	0.187169	1346.02	171.98	1174.04	343.959	1518	0.226587	0.93435
										0.09	0.187169	1346.55	172.447	1174.11	344.894	1519	0.227053	0.93435
										0.09	0.187169	1347.09	172.914	1174.17	345.828	1520	0.227518	0.93435
										0.09	0.187169	1347.62	173.381	1174.24	346.762	1521	0.227983	0.93435
										0.09	0.187169	1348.15	173.848	1174.3	347.697	1522	0.228447	0.93435
										0.09	0.187169	1348.68	174.315	1174.37	348.631	1523	0.228911	0.93435
										0.09	0.187169	1349.22	174.783	1174.43	349.565	1524	0.229374	0.93435
										0.09	0.187169	1349.75	175.25	1174.5	350.5	1525	0.229836	0.93435
										0.09	0.187169	1350.28	175.717	1174.57	351.434	1526	0.230297	0.93435
										0.09	0.187169	1350.82	176.184	1174.63	352.368	1527	0.230759	0.93435
										0.09	0.187169	1351.35	176.651	1174.7	353.303	1528	0.231219	0.93435
										0.09	0.187169	1351.88	177.119	1174.76	354.237	1529	0.231679	0.93435
										0.09	0.187169	1352.41	177.586	1174.83	355.171	1530	0.232138	0.93435
										0.09	0.187169	1352.95	178.053	1174.89	356.106	1531	0.232597	0.93435
										0.09	0.187169	1353.48	178.52	1174.96	357.04	1532	0.233055	0.93435
										0.09	0.187169	1354.01	178.987	1175.03	357.974	1533	0.233512	0.93435
										0.09	0.187169	1354.55	179.454	1175.09	358.909	1534	0.233969	0.93435
										0.09	0.187169	1355.08	179.922	1175.16	359.843	1535	0.234425	0.93435
										0.09	0.187169	1355.61	180.389	1175.22	360.777	1536	0.234881	0.93435
										0.09	0.187169	1356.14	180.856	1175.29	361.712	1537	0.235336	0.93435
										0.09	0.187169	1356.68	181.323	1175.35	362.646	1538	0.235791	0.93435
										0.09	0.187169	1357.21	181.79	1175.42	363.581	1539	0.236245	0.93435
										0.09	0.187169	1357.74	182.257	1175.49	364.515	1540	0.236698	0.93435
										0.09	0.187169	1358.28	182.725	1175.55	365.449	1541	0.237151	0.93435
										0.09	0.187169	1358.81	183.192	1175.62	366.384	1542	0.237603	0.93435
										0.08	0.168236	1359.34	183.659	1175.68	367.318	1543	0.238054	0.934351
										0.08	0.168236	1359.87	184.126	1175.75	368.252	1544	0.238505	0.934351
										0.08	0.168236	1360.41	184.593	1175.81	369.187	1545	0.238956	0.934351
										0.08	0.168236	1360.94	185.06	1175.88	370.121	1546	0.239406	0.934351
										0.08	0.168236	1361.47	185.528	1175.94	371.055	1547	0.239855	0.934351
										0.08	0.168236	1362.01	185.995	1176.01	371.99	1548	0.240303	0.934351
										0.08	0.168236	1362.54	186.462	1176.08	372.924	1549	0.240751	0.934351
										0.08	0.168236	1363.07	186.929	1176.14	373.858	1550	0.241199	0.934351
										0.08	0.168236	1363.6	187.396	1176.21	374.793	1551	0.241646	0.934351
										0.08	0.168236	1364.14	187.864	1176.27	375.727	1552	0.242092	0.934351
										0.08	0.168236	1364.67	188.331	1176.34	376.661	1553	0.242538	0.934351
										0.08	0.168236	1365.2	188.798	1176.4	377.596	1554	0.242983	0.934351
										0.08	0.168236	1365.73	189.265	1176.47	378.53	1555	0.243428	0.934351
										0.08	0.168236	1366.27	189.732	1176.54	379.464	1556	0.243872	0.934351
										0.08	0.168236	1366.8	190.199	1176.6	380.399	1557	0.244315	0.934351
										0.08	0.168236	1367.33	190.667	1176.67	381.333	1558	0.244758	0.934351
										0.08	0.168236	1367.87	191.134	1176.73	382.268	1559	0.2452	0.934351
										0.08	0.168236	1368.4	191.601	1176.8	383.202	1560	0.245642	0.934351
										0.08	0.168236	1368.93	192.068	1176.86	384.136	1561	0.246083	0.934351
										0.08	0.168236	1369.46	192.535	1176.93	385.071	1562	0.246524	0.934351
										0.08	0.168236	1370	193.002	1177	386.005	1563	0.246964	0.934351
										0.08	0.168236	1370.53	193.47	1177.06	386.939	1564	0.247404	0.934351
										0.08	0.168236	1371.06	193.937	1177.13	387.874	1565	0.247843	0.934351
										0.08	0.168236	1371.6	194.404	1177.19	388.808	1566	0.248281	0.934351
										0.08	0.168236	1372.13	194.871	1177.26	389.742	1567	0.248719	0.934351
										0.08	0.168236	1372.66	195.338	1177.32	390.677	1568	0.249156	0.934351
										0.08	0.168236	1373.19	195.806	1177.39	391.611	1569	0.249593	0.934351
										0.08	0.168236	1373.73	196.273	1177.45	392.545	1570	0.250029	0.934351
										0.08	0.168236	1374.26	196.74	1177.52	393.48	1571	0.250465	0.934351
										0.08	0.168236	1374.79	197.207	1177.59	394.414	1572	0.2509	0.934351
										0.08	0.168236	1375.33	197.674	1177.65	395.348	1573	0.251334	0.934351
										0.08	0.168236	1375.86	198.141	1177.72	396.283	1574	0.251768	0.934351
										0.08	0.168236	1376.39	198.609	1177.78	397.217	1575	0.252201	0.934351
										0.08	0.168236	1376.92	199.076	1177.85	398.151	1576	0.252634	0.934351
										0.08	0.168236	1377.46	199.543	1177.91	399.086	1577	0.253066	0.934351
										0.08	0.168236	1377.99	200.01	1177.98	400.02	1578	0.253498	0.934351
										0.08	0.168236	1378.52	200.477	1178.05	400.955	1579	0.253929	0.934351
										0.08	0.168236	1379.06	200.944	1178.11	401.889	1580	0.25436	0.934351
										0.08	0.168236	1379.59	201.412	1178.18	402.823	1581	0.25479	0.934351
										0.08	0.168236	1380.12	201.879	1178.24	403.758	1582	0.25522	0.934351
										0.08	0.168236	1380.65	202.346	1178.31	404.692	1583	0.255649	0.934351
										0.08	0.168236	1381.19	202.813	1178.37	405.626	1584	0.256077	0.934351
										0.08	0.168236	1381.72	203.28	1178.44	406.561	1585	0.256505	0.934351
										0.08	0.168236	1382.25	203.748	1178.5	407.495	1586	0.256933	0.934351
										0.07	0.148862	1382.79	204.215	1178.57	408.429	1587	0.257359	0.934352
										0.07	0.148862	1383.32	204.682	1178.64	409.364	1588	0.257786	0.934352
										0.07	0.148862	1383.85	205.149	1178.7	410.298	1589	0.258211	0.934352
										0.07	0.148862	1384.38	205.616	1178.77	411.232	1590	0.258637	0.934352
										0.07	0.148862	1384.92	206.083	1178.83	412.167	1591	0.259061	0.934352
										0.07	0.148862	1385.45	206.551	1178.9	413.101	1592	0.259486	0.934352
										0.07	0.148862	1385.98	207.018	1178.96	414.035	1593	0.259909	0.934352
										0.07	0.148862	1386.52	207.485	1179.03	414.97	1594	0.260332	0.934352
										0.07	0.148862	1387.05	207.952	1179.1	415.904	1595	0.260755	0.934352
										0.07	0.148862	1387.58	208.419	1179.16	416.839	1596	0.261177	0.934352
										0.07	0.148862	1388.11	208.886	1179.23	417.773	1597	0.261599	0.934352
										0.07	0.148862	1388.65	209.354	1179.29	418.707	1598	0.26202	0.934352
										0.07	0.148862	1389.18	209.821	1179.36	419.642	1599	0.26244	0.934352
										0.07	0.148862	1389.71	210.288	1179.42	420.576	1600	0.26286	0.934352
										0.07	0.148862	1390.24	210.755	1179.49	421.51	1601	0.263279	0.934352
										0.07	0.148862	1390.78	211.222	1179.56	422.445	1602	0.263698	0.934352
										0.07	0.148862	1391.31	211.689	1179.62	423.379	1603	0.264117	0.934352
										0.07	0.148862	1391.84	212.157	1179.69	424.313	1604	0.264535	0.934352
										0.07	0.148862	1392.38	212.624	1179.75	425.248	1605	0.264952	0.934352
										0.07	0.148862	1392.91	213.091	1179.82	426.182	1606	0.265369	0.934352
										0.07	0.148862	1393.44	213.558	1179.88	427.116	1607	0.265785	0.934352
										0.07	0.148862	1393.97	214.025	1179.95	428.051	1608	0.266201	0.934352
										0.07	0.148862	1394.51	214.493	1180.01	428.985	1609	0.266616	0.934352
										0.07	0.148862	1395.04	214.96	1180.08	429.919	1610	0.267031	0.934352
										0.07	0.148862	1395.57	215.427	1180.15	430.854	1611	0.267445	0.934352
										0.07	0.148862	1396.11	215.894	1180.21	431.788	1612	0.267859	0.934352
										0.07	0.148862	1396.64	216.361	1180.28	432.723	1613	0.268272	0.934352
										0.07	0.148862	1397.17	216.828	1180.34	433.657	1614	0.268685	0.934352
										0.07	0.148862	1397.7	217.296	1180.41	434.591	1615	0.269097	0.934352
										0.07	0.148862	1398.24	217.763	1180.47	435.526	1616	0.269508	0.934352
										0.07	0.148862	1398.77	218.23	1180.54	436.46	1617	0.26992	0.934352
										0.07	0.148862	1399.3	218.697	1180.61	437.394	1618	0.27033	0.934352
										0.07	0.148862	1399.84	219.164	1180.67	438.329	1619	0.27074	0.934352
										0.07	0.148862	1400.37	219.631	1180.74	439.263	1620	0.27115	0.934352
										0.07	0.148862	1400.9	220.099	1180.8	440.197	1621	0.271559	0.934352
										0.07	0.148862	1401.43	220.566	1180.87	441.132	1622	0.271968	0.934352
										0.07	0.148862	1401.97	221.033	1180.93	442.066	1623	0.272376	0.934352
										0.07	0.148862	1402.5	221.5	1181	443	1624	0.272783	0.934352
										0.07	0.148862	1403.03	221.967	1181.07	443.935	1625	0.273191	0.934352
										0.07	0.148862	1403.57	222.435	1181.13	444.869	1626	0.273597	0.934352
										0.07	0.148862	1404.1	222.902	1181.2	445.803	1627	0.274003	0.934352
										0.07	0.148862	1404.63	223.369	1181.26	446.738	1628	0.274409	0.934352
										0.07	0.148862	1405.16	223.836	1181.33	447.672	1629	0.274814	0.934352
										0.07	0.148862	1405.7	224.303	1181.39	448.606	1630	0.275219	0.934352
										0.07	0.148862	1406.23	224.77	1181.46	449.541	1631	0.275623	0.934352
										0.07	0.148862	1406.76	225.238	1181.52	450.475	1632	0.276026	0.934352
										0.07	0.148862	1407.3	225.705	1181.59	451.41	1633	0.27643	0.934352
										0.07	0.148862	1407.83	226.172	1181.66	452.344	1634	0.276832	0.934352
										0.07	0.148862	1408.36	226.639	1181.72	453.278	1635	0.277234	0.934352
										0.07	0.148862	1408.89	227.106	1181.79	454.213	1636	0.277636	0.934352
										0.07	0.148862	1409.43	227.573	1181.85	455.147	1637	0.278037	0.934352
										0.07	0.148862	1409.96	228.041	1181.92	456.081	1638	0.278438	0.934352
										0.07	0.148862	1410.49	228.508	1181.98	457.016	1639	0.278838	0.934352
										0.07	0.148862	1411.02	228.975	1182.05	457.95	1640	0.279238	0.934352
										0.07	0.148862	1411.56	229.442	1182.12	458.884	1641	0.279637	0.934352
										0.07	0.148862	1412.09	229.909	1182.18	459.819	1642	0.280036	0.934352
										0.07	0.148862	1412.62	230.377	1182.25	460.753	1643	0.280434	0.934352
										0.07	0.148862	1413.16	230.844	1182.31	461.687	1644	0.280832	0.934352
										0.06	0.129036	1413.69	231.311	1182.38	462.622	1645	0.281229	0.934353
										0.06	0.129036	1414.22	231.778	1182.44	463.556	1646	0.281626	0.934353
										0.06	0.129036	1414.75	232.245	1182.51	464.49	1647	0.282022	0.934353
										0.06	0.129036	1415.29	232.712	1182.58	465.425	1648	0.282418	0.934353
										0.06	0.129036	1415.82	233.18	1182.64	466.359	1649	0.282813	0.934353
										0.06	0.129036	1416.35	233.647	1182.71	467.294	1650	0.283208	0.934353
										0.06	0.129036	1416.89	234.114	1182.77	468.228	1651	0.283603	0.934353
										0.06	0.129036	1417.42	234.581	1182.84	469.162	1652	0.283997	0.934353
										0.06	0.129036	1417.95	235.048	1182.9	470.097	1653	0.28439	0.934353
										0.06	0.129036	1418.48	235.515	1182.97	471.031	1654	0.284783	0.934353
										0.06	0.129036	1419.02	235.983	1183.03	471.965	1655	0.285175	0.934353
										0.06	0.129036	1419.55	236.45	1183.1	472.9	1656	0.285567	0.934353
										0.06	0.129036	1420.08	236.917	1183.17	473.834	1657	0.285959	0.934353
										0.06	0.129036	1420.62	237.384	1183.23	474.768	1658	0.28635	0.934353
										0.06	0.129036	1421.15	237.851	1183.3	475.703	1659	0.286741	0.934353
										0.06	0.129036	1421.68	238.319	1183.36	476.637	1660	0.287131	0.934353
										0.06	0.129036	1422.21	238.786	1183.43	477.571	1661	0.28752	0.934353
										0.06	0.129036	1422.75	239.253	1183.49	478.506	1662	0.28791	0.934353
										0.06	0.129036	1423.28	239.72	1183.56	479.44	1663	0.288298	0.934353
										0.06	0.129036	1423.81	240.187	1183.63	480.374	1664	0.288687	0.934353
										0.06	0.129036	1424.35	240.654	1183.69	481.309	1665	0.289074	0.934353
										0.06	0.129036	1424.88	241.122	1183.76	482.243	1666	0.289462	0.934353
										0.06	0.129036	1425.41	241.589	1183.82	483.178	1667	0.289849	0.934353
										0.06	0.129036	1425.94	242.056	1183.89	484.112	1668	0.290235	0.934353
										0.06	0.129036	1426.48	242.523	1183.95	485.046	1669	0.290621	0.934353
										0.06	0.129036	1427.01	242.99	1184.02	485.981	1670	0.291006	0.934353
										0.06	0.129036	1427.54	243.457	1184.09	486.915	1671	0.291391	0.934353
										0.06	0.129036	1428.08	243.925	1184.15	487.849	1672	0.291776	0.934353
										0.06	0.129036	1428.61	244.392	1184.22	488.784	1673	0.29216	0.934353
										0.06	0.129036	1429.14	244.859	1184.28	489.718	1674	0.292544	0.934353
										0.06	0.129036	1429.67	245.326	1184.35	490.652	1675	0.292927	0.934353
										0.06	0.129036	1430.21	245.793	1184.41	491.587	1676	0.293309	0.934353
										0.06	0.129036	1430.74	246.261	1184.48	492.521	1677	0.293692	0.934353
										0.06	0.129036	1431.27	246.728	1184.54	493.455	1678	0.294074	0.934353
										0.06	0.129036	1431.81	247.195	1184.61	494.39	1679	0.294455	0.934353
										0.06	0.129036	1432.34	247.662	1184.68	495.324	1680	0.294836	0.934353
										0.06	0.129036	1432.87	248.129	1184.74	496.258	1681	0.295216	0.934353
										0.06	0.129036	1433.4	248.596	1184.81	497.193	1682	0.295596	0.934353
										0.06	0.129036	1433.94	249.064	1184.87	498.127	1683	0.295976	0.934353
										0.06	0.129036	1434.47	249.531	1184.94	499.062	1684	0.296355	0.934353
										0.06	0.129036	1435	249.998	1185	499.996	1685	0.296733	0.934353
										0.06	0.129036	1435.53	250.465	1185.07	500.93	1686	0.297112	0.934353
										0.06	0.129036	1436.07	250.932	1185.14	501.865	1687	0.297489	0.934353
										0.06	0.129036	1436.6	251.399	1185.2	502.799	1688	0.297867	0.934353
										0.06	0.129036	1437.13	251.867	1185.27	503.733	1689	0.298244	0.934353
										0.06	0.129036	1437.67	252.334	1185.33	504.668	1690	0.29862	0.934353
										0.06	0.129036	1438.2	252.801	1185.4	505.602	1691	0.298996	0.934353
										0.06	0.129036	1438.73	253.268	1185.46	506.536	1692	0.299371	0.934353
										0.06	0.129036	1439.26	253.735	1185.53	507.471	1693	0.299746	0.934353
										0.06	0.129036	1439.8	254.203	1185.59	508.405	1694	0.300121	0.934353
										0.06	0.129036	1440.33	254.67	1185.66	509.339	1695	0.300495	0.934353
										0.06	0.129036	1440.86	255.137	1185.73	510.274	1696	0.300869	0.934353
										0.06	0.129036	1441.4	255.604	1185.79	511.208	1697	0.301242	0.934353
										0.06	0.129036	1441.93	256.071	1185.86	512.142	1698	0.301615	0.934353
										0.06	0.129036	1442.46	256.538	1185.92	513.077	1699	0.301988	0.934353
										0.06	0.129036	1442.99	257.006	1185.99	514.011	1700	0.30236	0.934353
										0.06	0.129036	1443.53	257.473	1186.05	514.946	1701	0.302731	0.934353
										0.06	0.129036	1444.06	257.94	1186.12	515.88	1702	0.303102	0.934353
										0.06	0.129036	1444.59	258.407	1186.19	516.814	1703	0.303473	0.934353
										0.06	0.129036	1445.13	258.874	1186.25	517.749	1704	0.303843	0.934353
										0.06	0.129036	1445.66	259.341	1186.32	518.683	1705	0.304213	0.934353
										0.06	0.129036	1446.19	259.809	1186.38	519.617	1706	0.304582	0.934353
										0.06	0.129036	1446.72	260.276	1186.45	520.552	1707	0.304951	0.934353
										0.06	0.129036	1447.26	260.743	1186.51	521.486	1708	0.30532	0.934353
										0.06	0.129036	1447.79	261.21	1186.58	522.42	1709	0.305688	0.934353
										0.06	0.129036	1448.32	261.677	1186.65	523.355	1710	0.306055	0.934353
										0.06	0.129036	1448.86	262.145	1186.71	524.289	1711	0.306423	0.934353
										0.06	0.129036	1449.39	262.612	1186.78	525.223	1712	0.306789	0.934353
										0.06	0.129036	1449.92	263.079	1186.84	526.158	1713	0.307156	0.934353
										0.06	0.129036	1450.45	263.546	1186.91	527.092	1714	0.307522	0.934353
										0.06	0.129036	1450.99	264.013	1186.97	528.027	1715	0.307887	0.934353
										0.06	0.129036	1451.52	264.48	1187.04	528.961	1716	0.308252	0.934353
										0.06	0.129036	1452.05	264.948	1187.1	529.895	1717	0.308617	0.934353
										0.06	0.129036	1452.59	265.415	1187.17	530.83	1718	0.308981	0.934353
										0.05	0.108749	1453.12	265.882	1187.24	531.764	1719	0.309345	0.934354
										0.05	0.108749	1453.65	266.349	1187.3	532.698	1720	0.309708	0.934354
										0.05	0.108749	1454.18	266.816	1187.37	533.633	1721	0.310071	0.934354
										0.05	0.108749	1454.72	267.283	1187.43	534.567	1722	0.310434	0.934354
										0.05	0.108749	1455.25	267.751	1187.5	535.501	1723	0.310796	0.934354
										0.05	0.108749	1455.78	268.218	1187.56	536.436	1724	0.311158	0.934354
										0.05	0.108749	1456.31	268.685	1187.63	537.37	1725	0.311519	0.934354
										0.05	0.108749	1456.85	269.152	1187.7	538.304	1726	0.31188	0.934354
										0.05	0.108749	1457.38	269.619	1187.76	539.239	1727	0.31224	0.934354
										0.05	0.108749	1457.91	270.087	1187.83	540.173	1728	0.3126	0.934354
										0.05	0.108749	1458.45	270.554	1187.89	541.107	1729	0.31296	0.934354
										0.05	0.108749	1458.98	271.021	1187.96	542.042	1730	0.313319	0.934354
										0.05	0.108749	1459.51	271.488	1188.02	542.976	1731	0.313678	0.934354
										0.05	0.108749	1460.04	271.955	1188.09	543.911	1732	0.314036	0.934354
										0.05	0.108749	1460.58	272.422	1188.16	544.845	1733	0.314394	0.934354
										0.05	0.108749	1461.11	272.89	1188.22	545.779	1734	0.314752	0.934354
										0.05	0.108749	1461.64	273.357	1188.29	546.714	1735	0.315109	0.934354
										0.05	0.108749	1462.18	273.824	1188.35	547.648	1736	0.315465	0.934354
										0.05	0.108749	1462.71	274.291	1188.42	548.582	1737	0.315822	0.934354
										0.05	0.108749	1463.24	274.758	1188.48	549.517	1738	0.316178	0.934354
										0.05	0.108749	1463.77	275.225	1188.55	550.451	1739	0.316533	0.934354
										0.05	0.108749	1464.31	275.693	1188.61	551.385	1740	0.316888	0.934354
										0.05	0.108749	1464.84	276.16	1188.68	552.32	1741	0.317243	0.934354
										0.05	0.108749	1465.37	276.627	1188.75	553.254	1742	0.317597	0.934354
										0.05	0.108749	1465.91	277.094	1188.81	554.188	1743	0.317951	0.934354
										0.05	0.108749	1466.44	277.561	1188.88	555.123	1744	0.318304	0.934354
										0.05	0.108749	1466.97	278.029	1188.94	556.057	1745	0.318657	0.934354
										0.05	0.108749	1467.5	278.496	1189.01	556.991	1746	0.31901	0.934354
										0.05	0.108749	1468.04	278.963	1189.07	557.926	1747	0.319362	0.934354
										0.05	0.108749	1468.57	279.43	1189.14	558.86	1748	0.319714	0.934354
										0.05	0.108749	1469.1	279.897	1189.21	559.795	1749	0.320065	0.934354
										0.05	0.108749	1469.64	280.364	1189.27	560.729	1750	0.320417	0.934354
										0.05	0.108749	1470.17	280.832	1189.34	561.663	1751	0.320767	0.934354
										0.05	0.108749	1470.7	281.299	1189.4	562.598	1752	0.321117	0.934354
										0.05	0.108749	1471.23	281.766	1189.47	563.532	1753	0.321467	0.934354
										0.05	0.108749	1471.77	282.233	1189.53	564.466	1754	0.321817	0.934354
										0.05	0.108749	1472.3	282.7	1189.6	565.401	1755	0.322166	0.934354
										0.05	0.108749	1472.83	283.168	1189.66	566.335	1756	0.322514	0.934354
										0.05	0.108749	1473.37	283.635	1189.73	567.269	1757	0.322862	0.934354
										0.05	0.108749	1473.9	284.102	1189.8	568.204	1758	0.32321	0.934354
										0.05	0.108749	1474.43	284.569	1189.86	569.138	1759	0.323558	0.934354
										0.05	0.108749	1474.96	285.036	1189.93	570.072	1760	0.323905	0.934354
										0.05	0.108749	1475.5	285.503	1189.99	571.007	1761	0.324251	0.934354
										0.05	0.108749	1476.03	285.971	1190.06	571.941	1762	0.324598	0.934354
										0.05	0.108749	1476.56	286.438	1190.12	572.875	1763	0.324944	0.934354
										0.05	0.108749	1477.1	286.905	1190.19	573.81	1764	0.325289	0.934354
										0.05	0.108749	1477.63	287.372	1190.26	574.744	1765	0.325634	0.934354
										0.05	0.108749	1478.16	287.839	1190.32	575.679	1766	0.325979	0.934354
										0.05	0.108749	1478.69	288.306	1190.39	576.613	1767	0.326323	0.934354
										0.05	0.108749	1479.23	288.774	1190.45	577.547	1768	0.326667	0.934354
										0.05	0.108749	1479.76	289.241	1190.52	578.482	1769	0.327011	0.934354
										0.05	0.108749	1480.29	289.708	1190.58	579.416	1770	0.327354	0.934354
										0.05	0.108749	1480.82	290.175	1190.65	580.35	1771	0.327696	0.934354
										0.05	0.108749	1481.36	290.642	1190.72	581.285	1772	0.328039	0.934354
										0.05	0.108749	1481.89	291.11	1190.78	582.219	1773	0.328381	0.934354
										0.05	0.108749	1482.42	291.577	1190.85	583.153	1774	0.328722	0.934354
										0.05	0.108749	1482.96	292.044	1190.91	584.088	1775	0.329064	0.934354
										0.05	0.108749	1483.49	292.511	1190.98	585.022	1776	0.329404	0.934354
										0.05	0.108749	1484.02	292.978	1191.04	585.956	1777	0.329745	0.934354
										0.05	0.108749	1484.55	293.445	1191.11	586.891	1778	0.330085	0.934354
										0.05	0.108749	1485.09	293.913	1191.17	587.825	1779	0.330424	0.934354
										0.05	0.108749	1485.62	294.38	1191.24	588.76	1780	0.330764	0.934354
										0.05	0.108749	1486.15	294.847	1191.31	589.694	1781	0.331103	0.934354
										0.05	0.108749	1486.69	295.314	1191.37	590.628	1782	0.331441	0.934354
										0.05	0.108749	1487.22	295.781	1191.44	591.563	1783	0.331779	0.934354
										0.05	0.108749	1487.75	296.248	1191.5	592.497	1784	0.332117	0.934354
										0.05	0.108749	1488.28	296.716	1191.57	593.431	1785	0.332455	0.934354
										0.05	0.108749	1488.82	297.183	1191.63	594.366	1786	0.332792	0.934354
										0.05	0.108749	1489.35	297.65	1191.7	595.3	1787	0.333128	0.934354
										0.05	0.108749	1489.88	298.117	1191.77	596.234	1788	0.333464	0.934354
										0.05	0.108749	1490.42	298.584	1191.83	597.169	1789	0.3338	0.934354
										0.05	0.108749	1490.95	299.052	1191.9	598.103	1790	0.334136	0.934354
										0.05	0.108749	1491.48	299.519	1191.96	599.037	1791	0.334471	0.934354
										0.05	0.108749	1492.01	299.986	1192.03	599.972	1792	0.334806	0.934354
										0.05	0.108749	1492.55	300.453	1192.09	600.906	1793	0.33514	0.934354
										0.05	0.108749	1493.08	300.92	1192.16	601.84	1794	0.335474	0.934354
										0.05	0.108749	1493.61	301.387	1192.23	602.775	1795	0.335808	0.934354
										0.05	0.108749	1494.15	301.855	1192.29	603.709	1796	0.336141	0.934354
										0.05	0.108749	1494.68	302.322	1192.36	604.644	1797	0.336474	0.934354
										0.05	0.108749	1495.21	302.789	1192.42	605.578	1798	0.336806	0.934354
										0.05	0.108749	1495.74	303.256	1192.49	606.512	1799	0.337139	0.934354
										0.05	0.108749	1496.28	303.723	1192.55	607.447	1800	0.33747	0.934354
										0.05	0.108749	1496.81	304.19	1192.62	608.381	1801	0.337802	0.934354
										0.05	0.108749	1497.34	304.658	1192.68	609.315	1802	0.338133	0.934354
										0.05	0.108749	1497.88	305.125	1192.75	610.25	1803	0.338463	0.934354
										0.05	0.108749	1498.41	305.592	1192.82	611.184	1804	0.338794	0.934354
										0.05	0.108749	1498.94	306.059	1192.88	612.118	1805	0.339124	0.934354
										0.05	0.108749	1499.47	306.526	1192.95	613.053	1806	0.339453	0.934354
										0.05	0.108749	1500.01	306.994	1193.01	613.987	1807	0.339783	0.934354
										0.05	0.108749	1500.54	307.461	1193.08	614.921	1808	0.340111	0.934354
										0.05	0.108749	1501.07	307.928	1193.14	615.856	1809	0.34044	0.934354
										0.05	0.108749	1501.6	308.395	1193.21	616.79	1810	0.340768	0.934354
										0.05	0.108749	1502.14	308.862	1193.28	617.725	1811	0.341096	0.934354
										0.05	0.108749	1502.67	309.329	1193.34	618.659	1812	0.341423	0.934354
										0.05	0.108749	1503.2	309.797	1193.41	619.593	1813	0.34175	0.934354
										0.05	0.108749	1503.74	310.264	1193.47	620.528	1814	0.342077	0.934354
										0.05	0.108749	1504.27	310.731	1193.54	621.462	1815	0.342403	0.934354
										0.05	0.108749	1504.8	311.198	1193.6	622.396	1816	0.342729	0.934354
										0.05	0.108749	1505.33	311.665	1193.67	623.331	1817	0.343055	0.934354
										0.05	0.108749	1505.87	312.132	1193.74	624.265	1818	0.34338	0.934354
										0.05	0.108749	1506.4	312.6	1193.8	625.199	1819	0.343705	0.934354
										0.05	0.108749	1506.93	313.067	1193.87	626.134	1820	0.34403	0.934354
										0.05	0.108749	1507.47	313.534	1193.93	627.068	1821	0.344354	0.934354

## Sheet: Distinct Peptide Level Data
Distinct Peptide Level Data		Confidence Threshold	Forward	Reverse	Correct	Incorrect	Total	Global FDR	q-value		Fit Confidence Threshold	Fit Forward	Fit Reverse	Fit Correct	Fit Incorrect	Fit Total	Fit Global FDR	Fit Local FDR
		1	2871	0	2871	0	2871	0	0		1	1	0	1	0	1	0	5.65135e-07
		0.9999	3525	1	3524	2	3526	0.000567215	0.000331236		1	10	0	10	0	10	0	5.65135e-07
		0.9998	3754	1	3753	2	3755	0.000532623	0.000331236		1	19	0	19	0	19	0	5.65135e-07
		0.9997	3921	1	3920	2	3922	0.000509944	0.000331236		1	28	0	28	0	28	0	5.65135e-07
		0.9996	4052	1	4051	2	4053	0.000493462	0.000331236		1	37	0	37	0	37	0	5.65135e-07
		0.9995	4194	1	4193	2	4195	0.000476758	0.000331236		1	46	0	46	0	46	0	5.65135e-07
		0.9994	4353	1	4352	2	4354	0.000459348	0.000331236		1	55	0	55	0	55	0	5.65135e-07
		0.9993	4450	1	4449	2	4451	0.000449337	0.000331236		1	64	0	64	0	64	0	5.65135e-07
		0.9992	4564	1	4563	2	4565	0.000438116	0.000331236		1	73	0	73	0	73	0	5.65135e-07
		0.9991	4644	1	4643	2	4645	0.000430571	0.000331236		1	82	0	82	0	82	0	5.65135e-07
		0.999	4720	1	4719	2	4721	0.000423639	0.000331236		1	91	0	91	0	91	0	5.65135e-07
		0.9989	4773	1	4772	2	4774	0.000418936	0.000331236		1	100	0	100	0	100	0	5.65135e-07
		0.9988	4826	1	4825	2	4827	0.000414336	0.000331236		1	109	0	109	0	109	0	5.65135e-07
		0.9987	4878	1	4877	2	4879	0.00040992	0.000331236		1	118	0	118	0	118	0	5.65135e-07
		0.9986	4921	1	4920	2	4922	0.000406339	0.000331236		1	127	0	127	0	127	0	5.65135e-07
		0.9985	4959	1	4958	2	4960	0.000403226	0.000331236		1	136	0	136	0	136	0	5.65135e-07
		0.9984	5001	1	5000	2	5002	0.00039984	0.000331236		1	145	0	145	0	145	0	5.65135e-07
		0.9983	5034	1	5033	2	5035	0.000397219	0.000331236		1	154	0	154	0	154	0	5.65135e-07
		0.9982	5072	1	5071	2	5073	0.000394244	0.000331236		1	163	0	163	0	163	0	5.65135e-07
		0.9981	5108	1	5107	2	5109	0.000391466	0.000331236		1	172	0	172	0	172	0	5.65135e-07
		0.998	5140	1	5139	2	5141	0.000389029	0.000331236		1	181	0	181	0	181	0	5.65135e-07
		0.9979	5178	1	5177	2	5179	0.000386175	0.000331236		1	190	0	190	0	190	0	5.65135e-07
		0.9978	5210	1	5209	2	5211	0.000383803	0.000331236		1	199	0	199	0	199	0	5.65135e-07
		0.9977	5240	1	5239	2	5241	0.000381607	0.000331236		1	208	0	208	0	208	0	5.65135e-07
		0.9976	5264	1	5263	2	5265	0.000379867	0.000331236		1	217	0	217	0	217	0	5.65135e-07
		0.9975	5304	1	5303	2	5305	0.000377003	0.000331236		1	226	0	226	0	226	0	5.65135e-07
		0.9974	5331	1	5330	2	5332	0.000375094	0.000331236		1	235	0	235	0	235	0	5.65135e-07
		0.9973	5360	1	5359	2	5361	0.000373065	0.000331236		1	244	0	244	0	244	0	5.65135e-07
		0.9972	5388	1	5387	2	5389	0.000371126	0.000331236		1	253	0	253	0	253	0	5.65135e-07
		0.9971	5413	1	5412	2	5414	0.000369413	0.000331236		1	262	0	262	0	262	0	5.65135e-07
		0.997	5437	1	5436	2	5438	0.000367782	0.000331236		1	271	0	271	0	271	0	5.65135e-07
		0.9969	5466	1	5465	2	5467	0.000365831	0.000331236		1	280	0	280	0	280	0	5.65135e-07
		0.9968	5481	1	5480	2	5482	0.00036483	0.000331236		1	289	0	289	0	289	0	5.65135e-07
		0.9967	5502	1	5501	2	5503	0.000363438	0.000331236		1	298	0	298	0	298	0	5.65135e-07
		0.9966	5535	1	5534	2	5536	0.000361272	0.000331236		1	307	0	307	0	307	0	5.65135e-07
		0.9965	5557	1	5556	2	5558	0.000359842	0.000331236		1	316	0	316	0	316	0	5.65135e-07
		0.9964	5578	1	5577	2	5579	0.000358487	0.000331236		1	325	0	325	0	325	0	5.65135e-07
		0.9963	5592	1	5591	2	5593	0.00035759	0.000331236		1	334	0	334	0	334	0	5.65135e-07
		0.9962	5607	1	5606	2	5608	0.000356633	0.000331236		1	343	0	343	0	343	0	5.65135e-07
		0.9961	5629	1	5628	2	5630	0.00035524	0.000331236		1	352	0	352	0	352	0	5.65135e-07
		0.996	5645	1	5644	2	5646	0.000354233	0.000331236		1	361	0	361	0	361	0	5.65135e-07
		0.9959	5663	1	5662	2	5664	0.000353107	0.000331236		1	370	0	370	0	370	0	5.65135e-07
		0.9958	5679	1	5678	2	5680	0.000352113	0.000331236		1	379	0	379	0	379	0	5.65135e-07
		0.9957	5699	1	5698	2	5700	0.000350877	0.000331236		1	388	0	388	0	388	0	5.65135e-07
		0.9956	5718	1	5717	2	5719	0.000349711	0.000331236		1	397	0	397	0	397	0	5.65135e-07
		0.9955	5726	1	5725	2	5727	0.000349223	0.000331236		1	406	0	406	0	406	0	5.65135e-07
		0.9954	5742	1	5741	2	5743	0.00034825	0.000331236		1	415	0	415	0	415	0	5.65135e-07
		0.9953	5753	1	5752	2	5754	0.000347584	0.000331236		1	424	0	424	0	424	0	5.65135e-07
		0.9952	5770	1	5769	2	5771	0.00034656	0.000331236		1	433	0	433	0	433	0	5.65135e-07
		0.9951	5782	1	5781	2	5783	0.000345841	0.000331236		1	442	0	442	0	442	0	5.65135e-07
		0.995	5797	1	5796	2	5798	0.000344947	0.000331236		1	451	0	451	0	451	0	5.65135e-07
		0.9949	5809	1	5808	2	5810	0.000344234	0.000331236		1	460	0	460	0	460	0	5.65135e-07
		0.9948	5821	1	5820	2	5822	0.000343525	0.000331236		1	469	0	469	0	469	0	5.65135e-07
		0.9947	5838	1	5837	2	5839	0.000342524	0.000331236		1	478	0	478	0	478	0	5.65135e-07
		0.9946	5851	1	5850	2	5852	0.000341763	0.000331236		1	487	0	487	0	487	0	5.65135e-07
		0.9945	5863	1	5862	2	5864	0.000341064	0.000331236		1	496	0	496	0	496	0	5.65135e-07
		0.9944	5876	1	5875	2	5877	0.00034031	0.000331236		1	505	0	505	0	505	0	5.65135e-07
		0.9943	5889	1	5888	2	5890	0.000339559	0.000331236		1	514	0	514	0	514	0	5.65135e-07
		0.9942	5905	1	5904	2	5906	0.000338639	0.000331236		1	523	0	523	0	523	0	5.65135e-07
		0.9941	5914	1	5913	2	5915	0.000338123	0.000331236		1	532	2.25731e-14	532	4.51462e-14	532	8.48612e-17	5.65135e-07
		0.994	5927	1	5926	2	5928	0.000337382	0.000331236		1	541	2.25731e-14	541	4.51462e-14	541	8.34495e-17	5.65135e-07
		0.9939	5936	1	5935	2	5937	0.00033687	0.000331236		1	550	4.51462e-14	550	9.02924e-14	550	1.64168e-16	5.65135e-07
		0.9938	5960	1	5959	2	5961	0.000335514	0.000331236		1	559	9.02038e-14	559	1.80408e-13	559	3.22733e-16	5.65135e-07
		0.9937	5972	1	5971	2	5973	0.00033484	0.000331236		1	568	1.3535e-13	568	2.707e-13	568	4.76585e-16	5.65135e-07
		0.9936	5987	1	5986	2	5988	0.000334001	0.000331236		1	577	2.25465e-13	577	4.50931e-13	577	7.81509e-16	5.65135e-07
		0.9935	5992	1	5991	2	5993	0.000333723	0.000331236		1	586	3.60815e-13	586	7.21631e-13	586	1.23145e-15	5.65135e-07
		0.9934	5998	1	5997	2	5999	0.000333389	0.000331236		1	595	5.86281e-13	595	1.17256e-12	595	1.97069e-15	5.65135e-07
		0.9933	6011	1	6010	2	6012	0.000332668	0.000331236		1	604	9.24434e-13	604	1.84887e-12	604	3.06104e-15	5.65135e-07
		0.9932	6027	1	6026	2	6028	0.000331785	0.000331236		1	613	1.42051e-12	613	2.84102e-12	613	4.63462e-15	5.65135e-07
		0.9931	6037	1	6036	2	6038	0.000331236	0.000331236		1	622	2.14205e-12	622	4.28411e-12	622	6.88763e-15	5.65135e-07
		0.993	6045	2	6043	4	6047	0.000661485	0.000643811		1	631	3.24681e-12	631	6.49361e-12	631	1.0291e-14	5.65135e-07
		0.9929	6058	2	6056	4	6060	0.000660066	0.000643811		1	640	4.82515e-12	640	9.65031e-12	640	1.50786e-14	5.65135e-07
		0.9928	6070	2	6068	4	6072	0.000658762	0.000643811		1	649	7.07989e-12	649	1.41598e-11	649	2.18179e-14	5.65135e-07
		0.9927	6076	2	6074	4	6078	0.000658111	0.000643811		1	658	1.03267e-11	658	2.06534e-11	658	3.13882e-14	5.65135e-07
		0.9926	6082	2	6080	4	6084	0.000657462	0.000643811		1	667	1.49038e-11	667	2.98076e-11	667	4.46891e-14	5.65135e-07
		0.9925	6095	2	6093	4	6097	0.00065606	0.000643811		1	676	2.12622e-11	676	4.25243e-11	676	6.29058e-14	5.65135e-07
		0.9924	6109	2	6107	4	6111	0.000654557	0.000643811		1	685	3.01007e-11	685	6.02015e-11	685	8.78853e-14	5.65135e-07
		0.9923	6121	2	6119	4	6123	0.000653275	0.000643811		1	694	4.22312e-11	694	8.44623e-11	694	1.21704e-13	5.65135e-07
		0.9922	6133	2	6131	4	6135	0.000651997	0.000643811		1	703	5.87358e-11	703	1.17472e-10	703	1.671e-13	5.65135e-07
		0.9921	6142	2	6140	4	6144	0.000651042	0.000643811		1	712	8.10125e-11	712	1.62025e-10	712	2.27563e-13	5.65135e-07
		0.992	6148	2	6146	4	6150	0.000650407	0.000643811		1	721	1.10865e-10	721	2.2173e-10	721	3.07532e-13	5.65135e-07
		0.9919	6158	2	6156	4	6160	0.000649351	0.000643811		1	730	1.50594e-10	730	3.01187e-10	730	4.12585e-13	5.65135e-07
		0.9918	6170	2	6168	4	6172	0.000648088	0.000643811		1	739	2.03061e-10	739	4.06122e-10	739	5.49557e-13	5.65135e-07
		0.9917	6181	2	6179	4	6183	0.000646935	0.000643811		1	748	2.71876e-10	748	5.43751e-10	748	7.2694e-13	5.65135e-07
		0.9916	6195	2	6193	4	6197	0.000645474	0.000643811		1	757	3.61546e-10	757	7.23092e-10	757	9.55208e-13	5.65135e-07
		0.9915	6204	2	6202	4	6206	0.000644538	0.000643811		1	766	4.77665e-10	766	9.5533e-10	766	1.24717e-12	5.65135e-07
		0.9914	6211	2	6209	4	6213	0.000643811	0.000643811		1	775	6.27086e-10	775	1.25417e-09	775	1.61829e-12	5.65135e-07
		0.9913	6222	3	6219	6	6225	0.000963855	0.000951022		1	784	8.1822e-10	784	1.63644e-09	784	2.08729e-12	5.65135e-07
		0.9912	6229	3	6226	6	6232	0.000962773	0.000951022		1	793	1.06132e-09	793	2.12265e-09	793	2.67673e-12	5.65135e-07
		0.9911	6237	3	6234	6	6240	0.000961538	0.000951022		1	802	1.36882e-09	802	2.73765e-09	802	3.41353e-12	5.65135e-07
		0.991	6245	3	6242	6	6248	0.000960307	0.000951022		1	811	1.75567e-09	811	3.51134e-09	811	4.32964e-12	5.65135e-07
		0.9909	6250	3	6247	6	6253	0.000959539	0.000951022		1	820	2.23987e-09	820	4.47975e-09	820	5.4631e-12	5.65135e-07
		0.9908	6257	3	6254	6	6260	0.000958466	0.000951022		1	829	2.84286e-09	829	5.68571e-09	829	6.85852e-12	5.65135e-07
		0.9907	6261	3	6258	6	6264	0.000957854	0.000951022		1	838	3.59019e-09	838	7.18037e-09	838	8.56846e-12	5.65135e-07
		0.9906	6266	3	6263	6	6269	0.00095709	0.000951022		1	847	4.51203e-09	847	9.02407e-09	847	1.06542e-11	5.65135e-07
		0.9905	6274	3	6271	6	6277	0.000955871	0.000951022		1	856	5.64402e-09	856	1.1288e-08	856	1.3187e-11	5.65135e-07
		0.9904	6283	3	6280	6	6286	0.000954502	0.000951022		1	865	7.028e-09	865	1.4056e-08	865	1.62497e-11	5.65135e-07
		0.9903	6294	3	6291	6	6297	0.000952835	0.000951022		1	874	8.7128e-09	874	1.74256e-08	874	1.99378e-11	5.65135e-07
		0.9902	6302	3	6299	6	6305	0.000951626	0.000951022		1	883	1.07554e-08	883	2.15109e-08	883	2.43611e-11	5.65135e-07
		0.9901	6306	3	6303	6	6309	0.000951022	0.000951022		1	892	1.3222e-08	892	2.64439e-08	892	2.96457e-11	5.65135e-07
		0.99	6319	4	6315	8	6323	0.00126522	0.00124533		1	901	1.61889e-08	901	3.23778e-08	901	3.59354e-11	5.65135e-07
		0.9899	6331	4	6327	8	6335	0.00126283	0.00124533		1	910	1.97443e-08	910	3.94886e-08	910	4.33941e-11	5.65135e-07
		0.9898	6332	4	6328	8	6336	0.00126263	0.00124533		1	919	2.39894e-08	919	4.79789e-08	919	5.22077e-11	5.65135e-07
		0.9897	6338	4	6334	8	6342	0.00126143	0.00124533		1	928	2.90402e-08	928	5.80803e-08	928	6.25865e-11	5.65135e-07
		0.9896	6345	4	6341	8	6349	0.00126004	0.00124533		1	937	3.50287e-08	937	7.00574e-08	937	7.47678e-11	5.65135e-07
		0.9895	6354	4	6350	8	6358	0.00125826	0.00124533		1	946	4.21056e-08	946	8.42112e-08	946	8.90182e-11	5.65135e-07
		0.9894	6357	4	6353	8	6361	0.00125766	0.00124533		1	955	5.04415e-08	955	1.00883e-07	955	1.05637e-10	5.65135e-07
		0.9893	6364	4	6360	8	6368	0.00125628	0.00124533		1	964	6.02296e-08	964	1.20459e-07	964	1.24958e-10	5.65135e-07
		0.9892	6370	4	6366	8	6374	0.0012551	0.00124533		1	973	7.16876e-08	973	1.43375e-07	973	1.47354e-10	5.65135e-07
		0.9891	6373	4	6369	8	6377	0.00125451	0.00124533		1	982	8.50607e-08	982	1.70121e-07	982	1.7324e-10	5.65135e-07
		0.989	6376	4	6372	8	6380	0.00125392	0.00124533		1	991	1.00624e-07	991	2.01247e-07	991	2.03075e-10	5.65135e-07
		0.9889	6380	4	6376	8	6384	0.00125313	0.00124533		1	1000	1.18685e-07	1000	2.37369e-07	1000	2.37369e-10	5.65135e-07
		0.9888	6385	4	6381	8	6389	0.00125215	0.00124533		1	1009	1.39587e-07	1009	2.79173e-07	1009	2.76683e-10	5.65135e-07
		0.9887	6390	4	6386	8	6394	0.00125117	0.00124533		1	1018	1.63712e-07	1018	3.27425e-07	1018	3.21635e-10	5.65135e-07
		0.9886	6399	4	6395	8	6403	0.00124941	0.00124533		1	1027	1.91487e-07	1027	3.82975e-07	1027	3.72906e-10	5.65135e-07
		0.9885	6408	4	6404	8	6412	0.00124766	0.00124533		1	1036	2.23382e-07	1036	4.46765e-07	1036	4.3124e-10	5.65135e-07
		0.9884	6414	4	6410	8	6418	0.00124649	0.00124533		1	1045	2.59919e-07	1045	5.19837e-07	1045	4.97452e-10	5.65135e-07
		0.9883	6420	4	6416	8	6424	0.00124533	0.00124533		1	1054	3.01672e-07	1054	6.03344e-07	1054	5.72432e-10	5.65135e-07
		0.9882	6422	5	6417	10	6427	0.00155594	0.00155063		1	1063	3.49275e-07	1063	6.98551e-07	1063	6.5715e-10	5.65135e-07
		0.9881	6428	5	6423	10	6433	0.00155448	0.00155063		1	1072	4.03426e-07	1072	8.06851e-07	1072	7.5266e-10	5.65135e-07
		0.988	6430	5	6425	10	6435	0.001554	0.00155063		1	1081	4.64887e-07	1081	9.29773e-07	1081	8.60105e-10	5.65135e-07
		0.9879	6431	5	6426	10	6436	0.00155376	0.00155063		1	1090	5.34495e-07	1090	1.06899e-06	1090	9.80724e-10	5.65135e-07
		0.9878	6434	5	6429	10	6439	0.00155304	0.00155063		1	1099	6.13164e-07	1099	1.22633e-06	1099	1.11586e-09	5.65135e-07
		0.9877	6438	5	6433	10	6443	0.00155207	0.00155063		1	1108	7.01892e-07	1108	1.40378e-06	1108	1.26695e-09	5.65135e-07
		0.9876	6441	5	6436	10	6446	0.00155135	0.00155063		1	1117	8.01764e-07	1117	1.60353e-06	1117	1.43557e-09	5.65135e-07
		0.9875	6444	5	6439	10	6449	0.00155063	0.00155063		1	1126	9.13959e-07	1126	1.82792e-06	1126	1.62337e-09	5.65135e-07
		0.9874	6447	6	6441	12	6453	0.0018596	0.00182676		1	1135	1.03976e-06	1135	2.07952e-06	1135	1.83217e-09	5.65135e-07
		0.9873	6450	6	6444	12	6456	0.00185874	0.00182676		1	1144	1.18055e-06	1144	2.3611e-06	1144	2.0639e-09	5.65135e-07
		0.9872	6454	6	6448	12	6460	0.00185759	0.00182676		1	1153	1.33783e-06	1153	2.67567e-06	1153	2.32061e-09	5.65135e-07
		0.9871	6457	6	6451	12	6463	0.00185672	0.00182676		1	1162	1.51323e-06	1162	3.02646e-06	1162	2.60452e-09	5.65135e-07
		0.987	6462	6	6456	12	6468	0.00185529	0.00182676		1	1171	1.70848e-06	1171	3.41696e-06	1171	2.91799e-09	5.65135e-07
		0.9869	6467	6	6461	12	6473	0.00185385	0.00182676		1	1180	1.92547e-06	1180	3.85095e-06	1180	3.26351e-09	5.65135e-07
		0.9868	6469	6	6463	12	6475	0.00185328	0.00182676		1	1189	2.16623e-06	1189	4.33245e-06	1189	3.64378e-09	5.65135e-07
		0.9867	6476	6	6470	12	6482	0.00185128	0.00182676		1	1198	2.43291e-06	1198	4.86582e-06	1198	4.06162e-09	5.65135e-07
		0.9866	6479	6	6473	12	6485	0.00185042	0.00182676		1	1207	2.72785e-06	1207	5.4557e-06	1207	4.52005e-09	5.65135e-07
		0.9865	6482	6	6476	12	6488	0.00184957	0.00182676		1	1216	3.05354e-06	1216	6.10708e-06	1216	5.02227e-09	5.65135e-07
		0.9864	6487	6	6481	12	6493	0.00184814	0.00182676		1	1225	3.41264e-06	1225	6.82528e-06	1225	5.57166e-09	5.65135e-07
		0.9863	6495	6	6489	12	6501	0.00184587	0.00182676		1	1234	3.80799e-06	1234	7.61599e-06	1234	6.17179e-09	5.65135e-07
		0.9862	6498	6	6492	12	6504	0.00184502	0.00182676		1	1243	4.24263e-06	1243	8.48527e-06	1243	6.82644e-09	5.65135e-07
		0.9861	6502	6	6496	12	6508	0.00184388	0.00182676		1	1252	4.71979e-06	1252	9.43958e-06	1252	7.5396e-09	5.65135e-07
		0.986	6504	6	6498	12	6510	0.00184332	0.00182676		1	1261	5.2429e-06	1261	1.04858e-05	1261	8.31546e-09	5.65135e-07
		0.9859	6509	6	6503	12	6515	0.0018419	0.00182676		1	1270	5.81561e-06	1270	1.16312e-05	1270	9.15844e-09	5.65135e-07
		0.9858	6511	6	6505	12	6517	0.00184134	0.00182676		1	1279	6.44179e-06	1279	1.28836e-05	1279	1.00732e-08	5.65135e-07
		0.9857	6513	6	6507	12	6519	0.00184077	0.00182676		1	1288	7.12556e-06	1288	1.42511e-05	1288	1.10645e-08	5.65135e-07
		0.9856	6517	6	6511	12	6523	0.00183964	0.00182676		1	1297	7.87127e-06	1297	1.57425e-05	1297	1.21377e-08	5.65135e-07
		0.9855	6520	6	6514	12	6526	0.0018388	0.00182676		1	1306	8.68351e-06	1306	1.7367e-05	1306	1.32979e-08	5.65135e-07
		0.9854	6524	6	6518	12	6530	0.00183767	0.00182676		1	1315	9.56715e-06	1315	1.91343e-05	1315	1.45508e-08	5.65135e-07
		0.9853	6532	6	6526	12	6538	0.00183542	0.00182676		1	1324	1.05273e-05	1324	2.10546e-05	1324	1.59023e-08	5.65135e-07
		0.9852	6536	6	6530	12	6542	0.0018343	0.00182676		1	1333	1.15694e-05	1333	2.31389e-05	1333	1.73585e-08	5.65135e-07
		0.9851	6538	6	6532	12	6544	0.00183374	0.00182676		1	1342	1.26992e-05	1342	2.53984e-05	1342	1.89258e-08	5.65135e-07
		0.985	6543	6	6537	12	6549	0.00183234	0.00182676		1	1351	1.39226e-05	1351	2.78453e-05	1351	2.06108e-08	5.65135e-07
		0.9849	6546	6	6540	12	6552	0.0018315	0.00182676		1	1360	1.5246e-05	1360	3.0492e-05	1360	2.24206e-08	5.65135e-07
		0.9848	6551	6	6545	12	6557	0.00183011	0.00182676		1	1369	1.6676e-05	1369	3.3352e-05	1369	2.43623e-08	5.65135e-07
		0.9847	6552	6	6546	12	6558	0.00182983	0.00182676		1	1378	1.82196e-05	1378	3.64391e-05	1378	2.64435e-08	5.65135e-07
		0.9846	6554	6	6548	12	6560	0.00182927	0.00182676		1	1387	1.9884e-05	1387	3.97679e-05	1387	2.86719e-08	5.65135e-07
		0.9845	6555	6	6549	12	6561	0.00182899	0.00182676		1	1396	2.16769e-05	1396	4.33538e-05	1396	3.10557e-08	5.65135e-07
		0.9844	6559	6	6553	12	6565	0.00182788	0.00182676		1	1405	2.36063e-05	1405	4.72126e-05	1405	3.36033e-08	5.65135e-07
		0.9843	6563	6	6557	12	6569	0.00182676	0.00182676		1	1414	2.56807e-05	1414	5.13613e-05	1414	3.63234e-08	5.65135e-07
		0.9842	6566	8	6558	16	6574	0.00243383	0.00240168		1	1423	2.79087e-05	1423	5.58173e-05	1423	3.92251e-08	5.65135e-07
		0.9841	6570	8	6562	16	6578	0.00243235	0.00240168		1	1432	3.02995e-05	1432	6.0599e-05	1432	4.23177e-08	5.65135e-07
		0.984	6575	8	6567	16	6583	0.0024305	0.00240168		1	1441	3.28626e-05	1441	6.57253e-05	1441	4.56109e-08	5.65135e-07
		0.9839	6577	8	6569	16	6585	0.00242976	0.00240168		1	1450	3.56081e-05	1450	7.12162e-05	1450	4.91146e-08	5.65135e-07
		0.9838	6581	8	6573	16	6589	0.00242829	0.00240168		1	1459	3.85462e-05	1459	7.70925e-05	1459	5.28392e-08	5.65135e-07
		0.9837	6584	8	6576	16	6592	0.00242718	0.00240168		1	1468	4.16878e-05	1468	8.33757e-05	1468	5.67954e-08	5.65135e-07
		0.9836	6587	8	6579	16	6595	0.00242608	0.00240168		1	1477	4.50442e-05	1477	9.00883e-05	1477	6.09941e-08	5.65135e-07
		0.9835	6590	8	6582	16	6598	0.00242498	0.00240168		1	1486	4.86269e-05	1486	9.72538e-05	1486	6.54467e-08	5.65135e-07
		0.9834	6594	8	6586	16	6602	0.00242351	0.00240168		1	1495	5.24481e-05	1495	0.000104896	1495	7.01647e-08	5.65135e-07
		0.9833	6596	8	6588	16	6604	0.00242277	0.00240168		1	1504	5.65205e-05	1504	0.000113041	1504	7.51603e-08	5.65135e-07
		0.9832	6600	8	6592	16	6608	0.00242131	0.00240168		1	1513	6.08572e-05	1513	0.000121714	1513	8.04457e-08	5.65135e-07
		0.9831	6602	8	6594	16	6610	0.00242057	0.00240168		1	1522	6.54716e-05	1522	0.000130943	1522	8.60336e-08	5.65135e-07
		0.983	6604	8	6596	16	6612	0.00241984	0.00240168		1	1531	7.03779e-05	1531	0.000140756	1531	9.19372e-08	5.65135e-07
		0.9828	6607	8	6599	16	6615	0.00241875	0.00240168		1	1540	7.55906e-05	1540	0.000151181	1540	9.81696e-08	5.65135e-07
		0.9826	6613	8	6605	16	6621	0.00241655	0.00240168		1	1549	8.11248e-05	1549	0.00016225	1549	1.04745e-07	5.65135e-07
		0.9825	6618	8	6610	16	6626	0.00241473	0.00240168		1	1558	8.69961e-05	1558	0.000173992	1558	1.11677e-07	5.65135e-07
		0.9824	6620	8	6612	16	6628	0.002414	0.00240168		1	1567	9.32206e-05	1567	0.000186441	1567	1.1898e-07	5.65135e-07
		0.9823	6622	8	6614	16	6630	0.00241327	0.00240168		1	1576	9.98149e-05	1576	0.00019963	1576	1.26669e-07	5.65135e-07
		0.9822	6624	8	6616	16	6632	0.00241255	0.00240168		1	1585	0.000106796	1585	0.000213593	1585	1.34759e-07	5.65135e-07
		0.9821	6625	8	6617	16	6633	0.00241218	0.00240168		1	1594	0.000114183	1594	0.000228365	1594	1.43265e-07	5.65135e-07
		0.982	6627	8	6619	16	6635	0.00241145	0.00240168		1	1603	0.000121992	1603	0.000243984	1603	1.52204e-07	5.65135e-07
		0.9818	6630	8	6622	16	6638	0.00241036	0.00240168		1	1612	0.000130243	1612	0.000260487	1612	1.61592e-07	5.65135e-07
		0.9817	6631	8	6623	16	6639	0.00241	0.00240168		1	1621	0.000138956	1621	0.000277912	1621	1.71445e-07	5.65135e-07
		0.9816	6635	8	6627	16	6643	0.00240855	0.00240168		1	1630	0.00014815	1630	0.000296301	1630	1.8178e-07	5.65135e-07
		0.9815	6638	8	6630	16	6646	0.00240746	0.00240168		1	1639	0.000157847	1639	0.000315694	1639	1.92614e-07	5.65135e-07
		0.9814	6643	8	6635	16	6651	0.00240565	0.00240168		1	1648	0.000168067	1648	0.000336134	1648	2.03965e-07	5.65135e-07
		0.9813	6646	8	6638	16	6654	0.00240457	0.00240168		1	1657	0.000178832	1657	0.000357664	1657	2.1585e-07	5.65135e-07
		0.9812	6649	8	6641	16	6657	0.00240349	0.00240168		1	1666	0.000190165	1666	0.000380329	1666	2.28289e-07	5.65135e-07
		0.9811	6651	8	6643	16	6659	0.00240276	0.00240168		1	1675	0.000202088	1675	0.000404176	1675	2.41299e-07	5.65135e-07
		0.981	6654	8	6646	16	6662	0.00240168	0.00240168		1	1684	0.000214626	1684	0.000429251	1684	2.549e-07	5.65135e-07
		0.9809	6654	9	6645	18	6663	0.00270149	0.0026934		1	1693	0.000227802	1693	0.000455604	1693	2.69111e-07	5.65135e-07
		0.9808	6659	9	6650	18	6668	0.00269946	0.0026934		1	1702	0.000241642	1702	0.000483284	1702	2.83951e-07	5.65135e-07
		0.9807	6660	9	6651	18	6669	0.00269906	0.0026934		1	1711	0.000256171	1711	0.000512343	1711	2.99441e-07	5.65135e-07
		0.9806	6663	9	6654	18	6672	0.00269784	0.0026934		1	1720	0.000271416	1720	0.000542832	1720	3.156e-07	5.65135e-07
		0.9805	6668	9	6659	18	6677	0.00269582	0.0026934		1	1729	0.000287403	1729	0.000574806	1729	3.3245e-07	5.65135e-07
		0.9804	6670	9	6661	18	6679	0.00269501	0.0026934		1	1738	0.00030416	1738	0.000608319	1738	3.50011e-07	5.65135e-07
		0.9803	6673	9	6664	18	6682	0.0026938	0.0026934		1	1747	0.000321714	1747	0.000643428	1747	3.68305e-07	5.65135e-07
		0.9802	6674	9	6665	18	6683	0.0026934	0.0026934		1	1756	0.000340096	1756	0.000680191	1756	3.87353e-07	5.65135e-07
		0.9801	6679	10	6669	20	6689	0.00298998	0.00294118		1	1765	0.000359333	1765	0.000718667	1765	4.07177e-07	5.65135e-07
		0.98	6682	10	6672	20	6692	0.00298864	0.00294118		1	1774	0.000379458	1774	0.000758915	1774	4.27799e-07	5.65135e-07
		0.9799	6690	10	6680	20	6700	0.00298507	0.00294118		1	1783	0.000400499	1783	0.000800999	1783	4.49242e-07	5.65135e-07
		0.9798	6691	10	6681	20	6701	0.00298463	0.00294118		1	1792	0.00042249	1792	0.00084498	1792	4.71529e-07	5.65135e-07
		0.9797	6694	10	6684	20	6704	0.00298329	0.00294118		1	1801	0.000445462	1801	0.000890923	1801	4.94682e-07	5.65135e-07
		0.9795	6697	10	6687	20	6707	0.00298196	0.00294118		1	1810	0.000469447	1810	0.000938894	1810	5.18726e-07	5.65135e-07
		0.9794	6700	10	6690	20	6710	0.00298063	0.00294118		1	1819	0.00049448	1819	0.000988961	1819	5.43684e-07	5.65135e-07
		0.9793	6702	10	6692	20	6712	0.00297974	0.00294118		1	1828	0.000520596	1828	0.00104119	1828	5.69579e-07	5.65135e-07
		0.9792	6706	10	6696	20	6716	0.00297796	0.00294118		1	1837	0.000547828	1837	0.00109566	1837	5.96437e-07	5.65135e-07
		0.9791	6710	10	6700	20	6720	0.00297619	0.00294118		1	1846	0.000576212	1846	0.00115242	1846	6.24282e-07	5.65135e-07
		0.979	6716	10	6706	20	6726	0.00297354	0.00294118		1	1855	0.000605785	1855	0.00121157	1855	6.53138e-07	5.65135e-07
		0.9789	6717	10	6707	20	6727	0.00297309	0.00294118		1	1864	0.000636585	1864	0.00127317	1864	6.83031e-07	5.65135e-07
		0.9788	6718	10	6708	20	6728	0.00297265	0.00294118		1	1873	0.000668648	1873	0.0013373	1873	7.13986e-07	5.65135e-07
		0.9787	6719	10	6709	20	6729	0.00297221	0.00294118		1	1882	0.000702013	1882	0.00140403	1882	7.46028e-07	5.65135e-07
		0.9786	6722	10	6712	20	6732	0.00297089	0.00294118		1	1891	0.000736719	1891	0.00147344	1891	7.79184e-07	5.65135e-07
		0.9785	6725	10	6715	20	6735	0.00296956	0.00294118		1	1900	0.000772806	1900	0.00154561	1900	8.1348e-07	5.65135e-07
		0.9784	6726	10	6716	20	6736	0.00296912	0.00294118		1	1909	0.000810316	1909	0.00162063	1909	8.48943e-07	5.65135e-07
		0.9783	6728	10	6718	20	6738	0.00296824	0.00294118		1	1918	0.000849288	1918	0.00169858	1918	8.85597e-07	5.65135e-07
		0.9782	6729	10	6719	20	6739	0.0029678	0.00294118		1	1927	0.000889765	1927	0.00177953	1927	9.23472e-07	5.65135e-07
		0.9781	6730	10	6720	20	6740	0.00296736	0.00294118		1	1936	0.00093179	1936	0.00186358	1936	9.62593e-07	5.65135e-07
		0.978	6734	10	6724	20	6744	0.0029656	0.00294118		1	1945	0.000975406	1945	0.00195081	1945	1.00299e-06	5.65135e-07
		0.9779	6735	10	6725	20	6745	0.00296516	0.00294118		1	1954	0.00102066	1954	0.00204131	1954	1.04468e-06	5.65135e-07
		0.9778	6736	10	6726	20	6746	0.00296472	0.00294118		1	1963	0.00106759	1963	0.00213518	1963	1.08771e-06	5.65135e-07
		0.9777	6739	10	6729	20	6749	0.0029634	0.00294118		1	1972	0.00111624	1972	0.00223249	1972	1.13209e-06	5.65135e-07
		0.9776	6741	10	6731	20	6751	0.00296252	0.00294118		1	1981	0.00116667	1981	0.00233335	1981	1.17786e-06	5.65135e-07
		0.9775	6744	10	6734	20	6754	0.00296121	0.00294118		1	1990	0.00121892	1990	0.00243784	1990	1.22505e-06	5.65135e-07
		0.9774	6748	10	6738	20	6758	0.00295946	0.00294118		1	1999	0.00127303	1999	0.00254607	1999	1.27367e-06	5.65135e-07
		0.9773	6750	10	6740	20	6760	0.00295858	0.00294118		1	2008	0.00132906	2008	0.00265812	2008	1.32377e-06	5.65135e-07
		0.9772	6754	10	6744	20	6764	0.00295683	0.00294118		1	2017	0.00138705	2017	0.0027741	2017	1.37536e-06	5.65135e-07
		0.9771	6759	10	6749	20	6769	0.00295465	0.00294118		1	2026	0.00144706	2026	0.00289411	2026	1.42849e-06	5.65135e-07
		0.977	6761	10	6751	20	6771	0.00295377	0.00294118		1	2035	0.00150913	2035	0.00301825	2035	1.48317e-06	5.65135e-07
		0.9769	6764	10	6754	20	6774	0.00295247	0.00294118		1	2044	0.00157331	2044	0.00314662	2044	1.53944e-06	5.65135e-07
		0.9768	6765	10	6755	20	6775	0.00295203	0.00294118		1	2053	0.00163966	2053	0.00327932	2053	1.59733e-06	5.65135e-07
		0.9767	6766	10	6756	20	6776	0.00295159	0.00294118		1	2062	0.00170823	2062	0.00341646	2062	1.65687e-06	5.65135e-07
		0.9766	6767	10	6757	20	6777	0.00295116	0.00294118		1	2071	0.00177907	2071	0.00355815	2071	1.71808e-06	5.65135e-07
		0.9765	6768	10	6758	20	6778	0.00295072	0.00294118		1	2080	0.00185224	2080	0.00370448	2080	1.781e-06	5.65135e-07
		0.9764	6773	10	6763	20	6783	0.00294855	0.00294118		1	2089	0.00192779	2089	0.00385559	2089	1.84566e-06	5.65135e-07
		0.9763	6776	10	6766	20	6786	0.00294724	0.00294118		1	2098	0.00200578	2098	0.00401156	2098	1.91209e-06	5.65135e-07
		0.9762	6778	10	6768	20	6788	0.00294638	0.00294118		1	2107	0.00208626	2107	0.00417252	2107	1.98031e-06	5.65135e-07
		0.976	6779	10	6769	20	6789	0.00294594	0.00294118		1	2116	0.00216929	2116	0.00433858	2116	2.05037e-06	5.65135e-07
		0.9759	6784	10	6774	20	6794	0.00294377	0.00294118		1	2125	0.00225492	2125	0.00450985	2125	2.12228e-06	5.65135e-07
		0.9758	6786	10	6776	20	6796	0.00294291	0.00294118		1	2134	0.00234322	2134	0.00468645	2134	2.19609e-06	5.65135e-07
		0.9757	6787	10	6777	20	6797	0.00294247	0.00294118		1	2143	0.00243425	2143	0.00486849	2143	2.27181e-06	5.65135e-07
		0.9756	6789	10	6779	20	6799	0.00294161	0.00294118		1	2152	0.00252805	2151.99	0.00505611	2152	2.34949e-06	5.65135e-07
		0.9755	6790	10	6780	20	6800	0.00294118	0.00294118		1	2161	0.0026247	2160.99	0.0052494	2161	2.42916e-06	5.65135e-07
		0.9754	6793	11	6782	22	6804	0.00323339	0.00323292		1	2170	0.00272426	2169.99	0.00544851	2170	2.51083e-06	5.65135e-07
		0.9753	6794	11	6783	22	6805	0.00323292	0.00323292		1	2179	0.00282677	2178.99	0.00565355	2179	2.59456e-06	5.65135e-07
		0.9752	6794	12	6782	24	6806	0.0035263	0.00348331		1	2188	0.00293232	2187.99	0.00586464	2188	2.68037e-06	5.65135e-07
		0.9751	6796	12	6784	24	6808	0.00352526	0.00348331		1	2197	0.00304096	2196.99	0.00608191	2197	2.76828e-06	5.65135e-07
		0.975	6797	12	6785	24	6809	0.00352475	0.00348331		1	2206	0.00315274	2205.99	0.00630549	2206	2.85834e-06	5.65135e-07
		0.9749	6802	12	6790	24	6814	0.00352216	0.00348331		1	2215	0.00326775	2214.99	0.0065355	2215	2.95057e-06	5.65135e-07
		0.9748	6806	12	6794	24	6818	0.00352009	0.00348331		1	2224	0.00338604	2223.99	0.00677208	2224	3.045e-06	5.65135e-07
		0.9745	6807	12	6795	24	6819	0.00351958	0.00348331		1	2233	0.00350768	2232.99	0.00701536	2233	3.14167e-06	5.65135e-07
		0.9744	6811	12	6799	24	6823	0.00351751	0.00348331		1	2242	0.00363273	2241.99	0.00726546	2242	3.24062e-06	5.65135e-07
		0.9743	6812	12	6800	24	6824	0.003517	0.00348331		1	2251	0.00376127	2250.99	0.00752253	2251	3.34186e-06	5.65135e-07
		0.9742	6814	12	6802	24	6826	0.00351597	0.00348331		1	2260	0.00389335	2259.99	0.00778669	2260	3.44544e-06	5.65135e-07
		0.9741	6815	12	6803	24	6827	0.00351545	0.00348331		1	2269	0.00402905	2268.99	0.00805809	2269	3.55138e-06	5.65135e-07
		0.974	6816	12	6804	24	6828	0.00351494	0.00348331		1	2278	0.00416843	2277.99	0.00833686	2278	3.65973e-06	5.65135e-07
		0.9738	6819	12	6807	24	6831	0.00351339	0.00348331		1	2287	0.00431157	2286.99	0.00862313	2287	3.7705e-06	5.65135e-07
		0.9737	6821	12	6809	24	6833	0.00351237	0.00348331		1	2296	0.00445853	2295.99	0.00891706	2296	3.88374e-06	5.65135e-07
		0.9736	6822	12	6810	24	6834	0.00351185	0.00348331		1	2305	0.00460939	2304.99	0.00921877	2305	3.99947e-06	5.65135e-07
		0.9735	6825	12	6813	24	6837	0.00351031	0.00348331		1	2314	0.00476421	2313.99	0.00952842	2314	4.11773e-06	5.65135e-07
		0.9734	6827	12	6815	24	6839	0.00350928	0.00348331		1	2323	0.00492308	2322.99	0.00984615	2323	4.23855e-06	5.65135e-07
		0.9733	6830	12	6818	24	6842	0.00350775	0.00348331		1	2331.99	0.00508605	2331.99	0.0101721	2332	4.36196e-06	5.65135e-07
		0.9731	6831	12	6819	24	6843	0.00350723	0.00348331		1	2340.99	0.00525321	2340.99	0.0105064	2341	4.48801e-06	5.65135e-07
		0.9729	6833	12	6821	24	6845	0.00350621	0.00348331		1	2349.99	0.00542463	2349.99	0.0108493	2350	4.61671e-06	5.65135e-07
		0.9728	6834	12	6822	24	6846	0.0035057	0.00348331		1	2358.99	0.00560038	2358.99	0.0112008	2359	4.7481e-06	5.65135e-07
		0.9727	6836	12	6824	24	6848	0.00350467	0.00348331		1	2367.99	0.00578054	2367.99	0.0115611	2368	4.88221e-06	5.65135e-07
		0.9726	6837	12	6825	24	6849	0.00350416	0.00348331		1	2376.99	0.00596518	2376.99	0.0119304	2377	5.01909e-06	5.65135e-07
		0.9725	6839	12	6827	24	6851	0.00350314	0.00348331		1	2385.99	0.00615439	2385.99	0.0123088	2386	5.15875e-06	5.65135e-07
		0.9724	6842	12	6830	24	6854	0.0035016	0.00348331		1	2394.99	0.00634823	2394.99	0.0126965	2395	5.30124e-06	5.65135e-07
		0.9723	6843	12	6831	24	6855	0.00350109	0.00348331		1	2403.99	0.00654679	2403.99	0.0130936	2404	5.44658e-06	5.65135e-07
		0.9722	6846	12	6834	24	6858	0.00349956	0.00348331		1	2412.99	0.00675014	2412.99	0.0135003	2413	5.59481e-06	5.65135e-07
		0.9721	6847	12	6835	24	6859	0.00349905	0.00348331		1	2421.99	0.00695836	2421.99	0.0139167	2422	5.74596e-06	5.65135e-07
		0.972	6848	12	6836	24	6860	0.00349854	0.00348331		1	2430.99	0.00717154	2430.99	0.0143431	2431	5.90007e-06	5.65135e-07
		0.9719	6849	12	6837	24	6861	0.00349803	0.00348331		1	2439.99	0.00738975	2439.99	0.0147795	2440	6.05717e-06	5.65135e-07
		0.9718	6854	12	6842	24	6866	0.00349548	0.00348331		1	2448.99	0.00761307	2448.98	0.0152261	2449	6.21729e-06	5.65135e-07
		0.9717	6855	12	6843	24	6867	0.00349498	0.00348331		1	2457.99	0.00784159	2457.98	0.0156832	2458	6.38046e-06	5.65135e-07
		0.9716	6857	12	6845	24	6869	0.00349396	0.00348331		1	2466.99	0.00807539	2466.98	0.0161508	2467	6.54673e-06	5.65135e-07
		0.9715	6858	12	6846	24	6870	0.00349345	0.00348331		1	2475.99	0.00831454	2475.98	0.0166291	2476	6.71611e-06	5.65135e-07
		0.9714	6861	12	6849	24	6873	0.00349192	0.00348331		1	2484.99	0.00855914	2484.98	0.0171183	2485	6.88864e-06	5.65135e-07
		0.9712	6863	12	6851	24	6875	0.00349091	0.00348331		1	2493.99	0.00880927	2493.98	0.0176185	2494	7.06437e-06	5.65135e-07
		0.9711	6865	12	6853	24	6877	0.00348989	0.00348331		1	2502.99	0.00906501	2502.98	0.01813	2503	7.24331e-06	5.65135e-07
		0.971	6868	12	6856	24	6880	0.00348837	0.00348331		1	2511.99	0.00932644	2511.98	0.0186529	2512	7.42551e-06	5.65135e-07
		0.9709	6869	12	6857	24	6881	0.00348787	0.00348331		1	2520.99	0.00959366	2520.98	0.0191873	2521	7.611e-06	5.65135e-07
		0.9708	6872	12	6860	24	6884	0.00348635	0.00348331		1	2529.99	0.00986676	2529.98	0.0197335	2530	7.79981e-06	5.65135e-07
		0.9707	6874	12	6862	24	6886	0.00348533	0.00348331		1	2538.99	0.0101458	2538.98	0.0202916	2539	7.99197e-06	5.65135e-07
		0.9706	6878	12	6866	24	6890	0.00348331	0.00348331		1	2547.99	0.0104309	2547.98	0.0208618	2548	8.18752e-06	5.65135e-07
		0.9705	6883	13	6870	26	6896	0.0037703	0.00376648		1	2556.99	0.0107221	2556.98	0.0214443	2557	8.38649e-06	5.65135e-07
		0.9704	6887	13	6874	26	6900	0.00376812	0.00376648		1	2565.99	0.0110196	2565.98	0.0220392	2566	8.58892e-06	5.65135e-07
		0.9702	6888	13	6875	26	6901	0.00376757	0.00376648		1	2574.99	0.0113233	2574.98	0.0226467	2575	8.79483e-06	5.65135e-07
		0.97	6889	13	6876	26	6902	0.00376702	0.00376648		1	2583.99	0.0116335	2583.98	0.023267	2584	9.00427e-06	5.65135e-07
		0.9699	6890	13	6877	26	6903	0.00376648	0.00376648		1	2592.99	0.0119502	2592.98	0.0239004	2593	9.21726e-06	5.65135e-07
		0.9698	6892	14	6878	28	6906	0.00405445	0.00405034		1	2601.99	0.0122734	2601.98	0.0245469	2602	9.43384e-06	5.65135e-07
		0.9697	6893	14	6879	28	6907	0.00405386	0.00405034		1	2610.99	0.0126034	2610.97	0.0252067	2611	9.65405e-06	5.65135e-07
		0.9696	6894	14	6880	28	6908	0.00405327	0.00405034		1	2619.99	0.0129401	2619.97	0.0258801	2620	9.87791e-06	5.65135e-07
		0.9695	6898	14	6884	28	6912	0.00405093	0.00405034		1	2628.99	0.0132836	2628.97	0.0265673	2629	1.01055e-05	5.65135e-07
		0.9694	6899	14	6885	28	6913	0.00405034	0.00405034		1	2637.99	0.0136342	2637.97	0.0272683	2638	1.03367e-05	5.65135e-07
		0.9692	6900	15	6885	30	6915	0.00433839	0.00433651		1	2646.99	0.0139917	2646.97	0.0279835	2647	1.05718e-05	5.65135e-07
		0.9691	6903	15	6888	30	6918	0.00433651	0.00433651		1	2655.99	0.0143565	2655.97	0.028713	2656	1.08106e-05	5.65135e-07
		0.969	6904	16	6888	32	6920	0.00462428	0.00462094		1	2664.99	0.0147285	2664.97	0.0294569	2665	1.10533e-05	5.65135e-07
		0.9688	6907	16	6891	32	6923	0.00462227	0.00462094		1	2673.98	0.0151078	2673.97	0.0302156	2674	1.12998e-05	5.65135e-07
		0.9687	6908	16	6892	32	6924	0.00462161	0.00462094		1	2682.98	0.0154946	2682.97	0.0309892	2683	1.15502e-05	5.65135e-07
		0.9686	6909	16	6893	32	6925	0.00462094	0.00462094		1	2691.98	0.0158889	2691.97	0.0317778	2692	1.18045e-05	5.65135e-07
		0.9685	6911	17	6894	34	6928	0.00490762	0.00484745		1	2700.98	0.0162909	2700.97	0.0325817	2701	1.20628e-05	5.65135e-07
		0.9684	6913	17	6896	34	6930	0.0049062	0.00484745		1	2709.98	0.0167006	2709.97	0.0334011	2710	1.23251e-05	5.65135e-07
		0.9683	6914	17	6897	34	6931	0.0049055	0.00484745		1	2718.98	0.0171181	2718.97	0.0342362	2719	1.25915e-05	5.65135e-07
		0.968	6915	17	6898	34	6932	0.00490479	0.00484745		1	2727.98	0.0175436	2727.96	0.0350872	2728	1.28619e-05	5.65135e-07
		0.9679	6916	17	6899	34	6933	0.00490408	0.00484745		1	2736.98	0.0179771	2736.96	0.0359543	2737	1.31364e-05	5.65135e-07
		0.9678	6919	17	6902	34	6936	0.00490196	0.00484745		1	2745.98	0.0184188	2745.96	0.0368376	2746	1.3415e-05	5.65135e-07
		0.9677	6920	17	6903	34	6937	0.00490125	0.00484745		1	2754.98	0.0188688	2754.96	0.0377375	2755	1.36978e-05	5.65135e-07
		0.9674	6922	17	6905	34	6939	0.00489984	0.00484745		1	2763.98	0.019327	2763.96	0.0386541	2764	1.39848e-05	5.65135e-07
		0.9673	6923	17	6906	34	6940	0.00489914	0.00484745		1	2772.98	0.0197938	2772.96	0.0395876	2773	1.42761e-05	5.65135e-07
		0.9672	6925	17	6908	34	6942	0.00489772	0.00484745		1	2781.98	0.0202691	2781.96	0.0405383	2782	1.45716e-05	5.65135e-07
		0.9671	6931	17	6914	34	6948	0.00489349	0.00484745		1	2790.98	0.0207531	2790.96	0.0415063	2791	1.48715e-05	5.65135e-07
		0.967	6932	17	6915	34	6949	0.00489279	0.00484745		1	2799.98	0.0212459	2799.96	0.0424918	2800	1.51757e-05	5.65135e-07
		0.9669	6934	17	6917	34	6951	0.00489138	0.00484745		1	2808.98	0.0217476	2808.96	0.0434952	2809	1.54842e-05	5.65135e-07
		0.9668	6935	17	6918	34	6952	0.00489068	0.00484745		1	2817.98	0.0222583	2817.96	0.0445166	2818	1.57972e-05	5.65135e-07
		0.9667	6936	17	6919	34	6953	0.00488998	0.00484745		1	2826.98	0.0227781	2826.95	0.0455561	2827	1.61147e-05	5.65135e-07
		0.9666	6938	17	6921	34	6955	0.00488857	0.00484745		1	2835.98	0.0233071	2835.95	0.0466142	2836	1.64366e-05	5.65135e-07
		0.9665	6940	17	6923	34	6957	0.00488716	0.00484745		1	2844.98	0.0238454	2844.95	0.0476909	2845	1.6763e-05	5.65135e-07
		0.9664	6942	17	6925	34	6959	0.00488576	0.00484745		1	2853.98	0.0243932	2853.95	0.0487864	2854	1.70941e-05	5.65135e-07
		0.9663	6945	17	6928	34	6962	0.00488365	0.00484745		1	2862.98	0.0249506	2862.95	0.0499011	2863	1.74297e-05	5.65135e-07
		0.9662	6946	17	6929	34	6963	0.00488295	0.00484745		0.9999	2871.97	0.0255176	2871.95	0.0510352	2872	1.77699e-05	0.00022467
		0.9661	6948	17	6931	34	6965	0.00488155	0.00484745		0.9999	2880.97	0.0260944	2880.95	0.0521888	2881	1.81148e-05	0.00022467
		0.966	6949	17	6932	34	6966	0.00488085	0.00484745		0.9999	2889.97	0.0266811	2889.95	0.0533623	2890	1.84644e-05	0.00022467
		0.9659	6950	17	6933	34	6967	0.00488015	0.00484745		0.9999	2898.97	0.0272779	2898.95	0.0545557	2899	1.88188e-05	0.00022467
		0.9658	6952	17	6935	34	6969	0.00487875	0.00484745		0.9999	2907.97	0.0278847	2907.94	0.0557695	2908	1.9178e-05	0.00022467
		0.9657	6954	17	6937	34	6971	0.00487735	0.00484745		0.9999	2916.97	0.0285019	2916.94	0.0570038	2917	1.95419e-05	0.00022467
		0.9656	6956	17	6939	34	6973	0.00487595	0.00484745		0.9999	2925.97	0.0291294	2925.94	0.0582588	2926	1.99107e-05	0.00022467
		0.9655	6957	17	6940	34	6974	0.00487525	0.00484745		0.9999	2934.97	0.0297674	2934.94	0.0595348	2935	2.02844e-05	0.00022467
		0.9654	6960	17	6943	34	6977	0.00487315	0.00484745		0.9999	2943.97	0.030416	2943.94	0.0608321	2944	2.06631e-05	0.00022467
		0.9653	6962	17	6945	34	6979	0.00487176	0.00484745		0.9999	2952.97	0.0310754	2952.94	0.0621508	2953	2.10467e-05	0.00022467
		0.965	6964	17	6947	34	6981	0.00487036	0.00484745		0.9999	2961.97	0.0317456	2961.94	0.0634913	2962	2.14353e-05	0.00022467
		0.9649	6966	17	6949	34	6983	0.00486897	0.00484745		0.9999	2970.97	0.0324269	2970.94	0.0648537	2971	2.18289e-05	0.00022467
		0.9648	6968	17	6951	34	6985	0.00486757	0.00484745		0.9999	2979.97	0.0331192	2979.93	0.0662384	2980	2.22277e-05	0.00022467
		0.9647	6969	17	6952	34	6986	0.00486688	0.00484745		0.9999	2988.97	0.0338228	2988.93	0.0676456	2989	2.26315e-05	0.00022467
		0.9646	6971	17	6954	34	6988	0.00486548	0.00484745		0.9999	2997.97	0.0345377	2997.93	0.0690755	2998	2.30405e-05	0.00022467
		0.9645	6972	17	6955	34	6989	0.00486479	0.00484745		0.9999	3006.96	0.0352642	3006.93	0.0705284	3007	2.34547e-05	0.00022467
		0.9644	6975	17	6958	34	6992	0.0048627	0.00484745		0.9999	3015.96	0.0360023	3015.93	0.0720046	3016	2.38742e-05	0.00022467
		0.9643	6976	17	6959	34	6993	0.004862	0.00484745		0.9999	3024.96	0.0367521	3024.93	0.0735042	3025	2.42989e-05	0.00022467
		0.9642	6977	17	6960	34	6994	0.00486131	0.00484745		0.9999	3033.96	0.0375138	3033.92	0.0750277	3034	2.4729e-05	0.00022467
		0.9641	6979	17	6962	34	6996	0.00485992	0.00484745		0.9999	3042.96	0.0382876	3042.92	0.0765752	3043	2.51644e-05	0.00022467
		0.964	6980	17	6963	34	6997	0.00485923	0.00484745		0.9999	3051.96	0.0390735	3051.92	0.078147	3052	2.56052e-05	0.00022467
		0.9639	6983	17	6966	34	7000	0.00485714	0.00484745		0.9999	3060.96	0.0398717	3060.92	0.0797434	3061	2.60514e-05	0.00022467
		0.9638	6984	17	6967	34	7001	0.00485645	0.00484745		0.9999	3069.96	0.0406823	3069.92	0.0813647	3070	2.65031e-05	0.00022467
		0.9635	6986	17	6969	34	7003	0.00485506	0.00484745		0.9999	3078.96	0.0415055	3078.92	0.083011	3079	2.69604e-05	0.00022467
		0.9633	6987	17	6970	34	7004	0.00485437	0.00484745		0.9999	3087.96	0.0423414	3087.92	0.0846828	3088	2.74232e-05	0.00022467
		0.9632	6989	17	6972	34	7006	0.00485298	0.00484745		0.9999	3096.96	0.0431902	3096.91	0.0863803	3097	2.78916e-05	0.00022467
		0.9631	6990	17	6973	34	7007	0.00485229	0.00484745		0.9999	3105.96	0.0440519	3105.91	0.0881038	3106	2.83657e-05	0.00022467
		0.9629	6994	17	6977	34	7011	0.00484952	0.00484745		0.9999	3114.96	0.0449268	3114.91	0.0898535	3115	2.88454e-05	0.00022467
		0.9628	6997	17	6980	34	7014	0.00484745	0.00484745		0.9999	3123.95	0.0458149	3123.91	0.0916298	3124	2.93309e-05	0.00022467
		0.9625	7001	18	6983	36	7019	0.00512894	0.00512894		0.9999	3132.95	0.0467165	3132.91	0.0934329	3133	2.98222e-05	0.00022467
		0.9624	7001	19	6982	38	7020	0.00541311	0.00541156		0.9999	3141.95	0.0476316	3141.9	0.0952631	3142	3.03193e-05	0.00022467
		0.9623	7002	19	6983	38	7021	0.00541233	0.00541156		0.9999	3150.95	0.0485604	3150.9	0.0971208	3151	3.08222e-05	0.00022467
		0.9622	7003	19	6984	38	7022	0.00541156	0.00541156		0.9999	3159.95	0.0495031	3159.9	0.0990062	3160	3.13311e-05	0.00022467
		0.9621	7006	20	6986	40	7026	0.00569314	0.00569314		0.9999	3168.95	0.0504598	3168.9	0.10092	3169	3.18459e-05	0.00022467
		0.962	7007	21	6986	42	7028	0.0059761	0.00596252		0.9999	3177.95	0.0514307	3177.9	0.102861	3178	3.23667e-05	0.00022467
		0.9618	7009	21	6988	42	7030	0.0059744	0.00596252		0.9999	3186.95	0.0524159	3186.9	0.104832	3187	3.28935e-05	0.00022467
		0.9617	7013	21	6992	42	7034	0.005971	0.00596252		0.9999	3195.95	0.0534155	3195.89	0.106831	3196	3.34265e-05	0.00022467
		0.9616	7016	21	6995	42	7037	0.00596845	0.00596252		0.9999	3204.95	0.0544298	3204.89	0.10886	3205	3.39656e-05	0.00022467
		0.9615	7019	21	6998	42	7040	0.00596591	0.00596252		0.9999	3213.94	0.0554589	3213.89	0.110918	3214	3.45108e-05	0.00022467
		0.9614	7022	21	7001	42	7043	0.00596337	0.00596252		0.9999	3222.94	0.0565029	3222.89	0.113006	3223	3.50623e-05	0.00022467
		0.9612	7023	21	7002	42	7044	0.00596252	0.00596252		0.9999	3231.94	0.057562	3231.88	0.115124	3232	3.56201e-05	0.00022467
		0.9611	7024	22	7002	44	7046	0.00624468	0.0062376		0.9999	3240.94	0.0586364	3240.88	0.117273	3241	3.61842e-05	0.00022467
		0.961	7025	22	7003	44	7047	0.00624379	0.0062376		0.9999	3249.94	0.0597263	3249.88	0.119453	3250	3.67546e-05	0.00022467
		0.9608	7030	22	7008	44	7052	0.00623936	0.0062376		0.9999	3258.94	0.0608317	3258.88	0.121663	3259	3.73315e-05	0.00022467
		0.9607	7032	22	7010	44	7054	0.0062376	0.0062376		0.9999	3267.94	0.0619529	3267.88	0.123906	3268	3.79149e-05	0.00022467
		0.9606	7032	23	7009	46	7055	0.0065202	0.00650821		0.9999	3276.94	0.06309	3276.87	0.12618	3277	3.85047e-05	0.00022467
		0.9604	7034	23	7011	46	7057	0.00651835	0.00650821		0.9999	3285.94	0.0642433	3285.87	0.128487	3286	3.91012e-05	0.00022467
		0.9603	7035	23	7012	46	7058	0.00651743	0.00650821		0.9999	3294.93	0.0654128	3294.87	0.130826	3295	3.97043e-05	0.00022467
		0.9602	7036	23	7013	46	7059	0.0065165	0.00650821		0.9999	3303.93	0.0665988	3303.87	0.133198	3304	4.0314e-05	0.00022467
		0.9601	7037	23	7014	46	7060	0.00651558	0.00650821		0.9999	3312.93	0.0678014	3312.86	0.135603	3313	4.09305e-05	0.00022467
		0.96	7038	23	7015	46	7061	0.00651466	0.00650821		0.9999	3321.93	0.0690208	3321.86	0.138042	3322	4.15537e-05	0.00022467
		0.9598	7039	23	7016	46	7062	0.00651374	0.00650821		0.9999	3330.93	0.0702572	3330.86	0.140514	3331	4.21838e-05	0.00022467
		0.9596	7040	23	7017	46	7063	0.00651281	0.00650821		0.9999	3339.93	0.0715107	3339.86	0.143021	3340	4.28208e-05	0.00022467
		0.9595	7043	23	7020	46	7066	0.00651005	0.00650821		0.9999	3348.93	0.0727817	3348.85	0.145563	3349	4.34647e-05	0.00022467
		0.9594	7044	23	7021	46	7067	0.00650913	0.00650821		0.9999	3357.93	0.0740701	3357.85	0.14814	3358	4.41156e-05	0.00022467
		0.9592	7045	23	7022	46	7068	0.00650821	0.00650821		0.9999	3366.92	0.0753763	3366.85	0.150753	3367	4.47736e-05	0.00022467
		0.9591	7046	24	7022	48	7070	0.00678925	0.00678925		0.9999	3375.92	0.0767004	3375.85	0.153401	3376	4.54386e-05	0.00022467
		0.9589	7046	25	7021	50	7071	0.00707114	0.00706714		0.9999	3384.92	0.0780426	3384.84	0.156085	3385	4.61108e-05	0.00022467
		0.9587	7047	25	7022	50	7072	0.00707014	0.00706714		0.9999	3393.92	0.0794031	3393.84	0.158806	3394	4.67903e-05	0.00022467
		0.9586	7048	25	7023	50	7073	0.00706914	0.00706714		0.9999	3402.92	0.0807821	3402.84	0.161564	3403	4.7477e-05	0.00022467
		0.9585	7049	25	7024	50	7074	0.00706814	0.00706714		0.9999	3411.92	0.0821798	3411.84	0.16436	3412	4.81711e-05	0.00022467
		0.9584	7050	25	7025	50	7075	0.00706714	0.00706714		0.9999	3420.92	0.0835964	3420.83	0.167193	3421	4.88725e-05	0.00022467
		0.9583	7052	26	7026	52	7078	0.00734671	0.00733634		0.9999	3429.91	0.0850321	3429.83	0.170064	3430	4.95814e-05	0.00022467
		0.9582	7055	26	7029	52	7081	0.0073436	0.00733634		0.9999	3438.91	0.0864871	3438.83	0.172974	3439	5.02978e-05	0.00022467
		0.9581	7056	26	7030	52	7082	0.00734256	0.00733634		0.9999	3447.91	0.0879616	3447.82	0.175923	3448	5.10218e-05	0.00022467
		0.9579	7059	26	7033	52	7085	0.00733945	0.00733634		0.9999	3456.91	0.0894558	3456.82	0.178912	3457	5.17534e-05	0.00022467
		0.9578	7062	26	7036	52	7088	0.00733634	0.00733634		0.9999	3465.91	0.0909699	3465.82	0.18194	3466	5.24927e-05	0.00022467
		0.9577	7062	27	7035	54	7089	0.00761744	0.00757895		0.9999	3474.91	0.0925042	3474.81	0.185008	3475	5.32398e-05	0.00022467
		0.9576	7065	27	7038	54	7092	0.00761421	0.00757895		0.9999	3483.91	0.0940588	3483.81	0.188118	3484	5.39947e-05	0.00022467
		0.9574	7066	27	7039	54	7093	0.00761314	0.00757895		0.9999	3492.9	0.0956341	3492.81	0.191268	3493	5.47576e-05	0.00022467
		0.9573	7068	27	7041	54	7095	0.00761099	0.00757895		0.9999	3501.9	0.0972301	3501.81	0.19446	3502	5.55283e-05	0.00022467
		0.9572	7070	27	7043	54	7097	0.00760885	0.00757895		0.9999	3510.9	0.0988471	3510.8	0.197694	3511	5.63071e-05	0.00022467
		0.9571	7071	27	7044	54	7098	0.00760778	0.00757895		0.9999	3519.9	0.100485	3519.8	0.200971	3520	5.7094e-05	0.00022467
		0.957	7075	27	7048	54	7102	0.00760349	0.00757895		0.9998	3528.9	0.102145	3528.8	0.20429	3529	5.7889e-05	0.000435186
		0.9568	7076	27	7049	54	7103	0.00760242	0.00757895		0.9998	3537.9	0.103827	3537.79	0.207653	3538	5.86923e-05	0.000435186
		0.9565	7077	27	7050	54	7104	0.00760135	0.00757895		0.9998	3546.89	0.10553	3546.79	0.21106	3547	5.95038e-05	0.000435186
		0.9563	7079	27	7052	54	7106	0.00759921	0.00757895		0.9998	3555.89	0.107256	3555.79	0.214511	3556	6.03238e-05	0.000435186
		0.9562	7083	27	7056	54	7110	0.00759494	0.00757895		0.9998	3564.89	0.109004	3564.78	0.218007	3565	6.11521e-05	0.000435186
		0.9558	7085	27	7058	54	7112	0.0075928	0.00757895		0.9998	3573.89	0.110774	3573.78	0.221549	3574	6.1989e-05	0.000435186
		0.9557	7086	27	7059	54	7113	0.00759173	0.00757895		0.9998	3582.89	0.112568	3582.77	0.225136	3583	6.28345e-05	0.000435186
		0.9555	7089	27	7062	54	7116	0.00758853	0.00757895		0.9998	3591.89	0.114385	3591.77	0.228769	3592	6.36886e-05	0.000435186
		0.9554	7094	27	7067	54	7121	0.0075832	0.00757895		0.9998	3600.88	0.116225	3600.77	0.23245	3601	6.45515e-05	0.000435186
		0.9553	7097	27	7070	54	7124	0.00758001	0.00757895		0.9998	3609.88	0.118089	3609.76	0.236177	3610	6.54231e-05	0.000435186
		0.9551	7098	27	7071	54	7125	0.00757895	0.00757895		0.9998	3618.88	0.119976	3618.76	0.239953	3619	6.63037e-05	0.000435186
		0.9549	7098	28	7070	56	7126	0.00785855	0.00785524		0.9998	3627.88	0.121888	3627.76	0.243777	3628	6.71932e-05	0.000435186
		0.9548	7099	28	7071	56	7127	0.00785744	0.00785524		0.9998	3636.88	0.123825	3636.75	0.24765	3637	6.80917e-05	0.000435186
		0.9547	7101	28	7073	56	7129	0.00785524	0.00785524		0.9998	3645.87	0.125786	3645.75	0.251572	3646	6.89994e-05	0.000435186
		0.9546	7101	29	7072	58	7130	0.00813464	0.00813122		0.9998	3654.87	0.127772	3654.74	0.255544	3655	6.99163e-05	0.000435186
		0.9544	7104	29	7075	58	7133	0.00813122	0.00813122		0.9998	3663.87	0.129783	3663.74	0.259567	3664	7.08425e-05	0.000435186
		0.9543	7104	31	7073	62	7135	0.00868956	0.00868956		0.9998	3672.87	0.13182	3672.74	0.263641	3673	7.1778e-05	0.000435186
		0.9541	7105	32	7073	64	7137	0.00896735	0.00894729		0.9998	3681.87	0.133883	3681.73	0.267766	3682	7.2723e-05	0.000435186
		0.954	7109	32	7077	64	7141	0.00896233	0.00894729		0.9998	3690.86	0.135972	3690.73	0.271944	3691	7.36775e-05	0.000435186
		0.9538	7110	32	7078	64	7142	0.00896108	0.00894729		0.9998	3699.86	0.138087	3699.72	0.276174	3700	7.46417e-05	0.000435186
		0.9537	7112	32	7080	64	7144	0.00895857	0.00894729		0.9998	3708.86	0.140229	3708.72	0.280458	3709	7.56155e-05	0.000435186
		0.9535	7113	32	7081	64	7145	0.00895731	0.00894729		0.9998	3717.86	0.142398	3717.72	0.284796	3718	7.65992e-05	0.000435186
		0.9533	7115	32	7083	64	7147	0.00895481	0.00894729		0.9998	3726.86	0.144594	3726.71	0.289188	3727	7.75927e-05	0.000435186
		0.9532	7117	32	7085	64	7149	0.0089523	0.00894729		0.9998	3735.85	0.146818	3735.71	0.293636	3736	7.85963e-05	0.000435186
		0.9531	7119	32	7087	64	7151	0.0089498	0.00894729		0.9998	3744.85	0.149069	3744.7	0.298139	3745	7.96099e-05	0.000435186
		0.953	7120	32	7088	64	7152	0.00894855	0.00894729		0.9998	3753.85	0.151349	3753.7	0.302699	3754	8.06336e-05	0.000435186
		0.9529	7121	32	7089	64	7153	0.00894729	0.00894729		0.9997	3762.85	0.153658	3762.69	0.307315	3763	8.16677e-05	0.00057253
		0.9528	7121	33	7088	66	7154	0.00922561	0.0092153		0.9997	3771.84	0.155995	3771.69	0.31199	3772	8.2712e-05	0.00057253
		0.9526	7122	33	7089	66	7155	0.00922432	0.0092153		0.9997	3780.84	0.158361	3780.68	0.316723	3781	8.37669e-05	0.00057253
		0.9524	7123	33	7090	66	7156	0.00922303	0.0092153		0.9997	3789.84	0.160757	3789.68	0.321514	3790	8.48323e-05	0.00057253
		0.9523	7125	33	7092	66	7158	0.00922045	0.0092153		0.9997	3798.84	0.163183	3798.67	0.326366	3799	8.59083e-05	0.00057253
		0.9522	7127	33	7094	66	7160	0.00921788	0.0092153		0.9997	3807.83	0.165639	3807.67	0.331277	3808	8.69951e-05	0.00057253
		0.9521	7129	33	7096	66	7162	0.0092153	0.0092153		0.9997	3816.83	0.168125	3816.66	0.33625	3817	8.80928e-05	0.00057253
		0.9519	7129	34	7095	68	7163	0.00949323	0.0094919		0.9997	3825.83	0.170642	3825.66	0.341284	3826	8.92014e-05	0.00057253
		0.9518	7130	34	7096	68	7164	0.0094919	0.0094919		0.9997	3834.83	0.173191	3834.65	0.346381	3835	9.0321e-05	0.00057253
		0.9517	7131	35	7096	70	7166	0.00976835	0.00976835		0.9997	3843.82	0.175771	3843.65	0.351541	3844	9.14519e-05	0.00057253
		0.9515	7131	36	7095	72	7167	0.010046	0.0100167		0.9997	3852.82	0.178382	3852.64	0.356765	3853	9.2594e-05	0.00057253
		0.9513	7132	36	7096	72	7168	0.0100446	0.0100167		0.9997	3861.82	0.181026	3861.64	0.362053	3862	9.37475e-05	0.00057253
		0.9512	7134	36	7098	72	7170	0.0100418	0.0100167		0.9997	3870.82	0.183703	3870.63	0.367406	3871	9.49125e-05	0.00057253
		0.9511	7135	36	7099	72	7171	0.0100404	0.0100167		0.9997	3879.81	0.186413	3879.63	0.372826	3880	9.60891e-05	0.00057253
		0.951	7136	36	7100	72	7172	0.010039	0.0100167		0.9997	3888.81	0.189156	3888.62	0.378312	3889	9.72775e-05	0.00057253
		0.9509	7137	36	7101	72	7173	0.0100376	0.0100167		0.9997	3897.81	0.191933	3897.62	0.383866	3898	9.84777e-05	0.00057253
		0.9508	7142	36	7106	72	7178	0.0100306	0.0100167		0.9997	3906.81	0.194744	3906.61	0.389488	3907	9.96898e-05	0.00057253
		0.9505	7143	36	7107	72	7179	0.0100293	0.0100167		0.9997	3915.8	0.19759	3915.6	0.395179	3916	0.000100914	0.00057253
		0.9503	7144	36	7108	72	7180	0.0100279	0.0100167		0.9996	3924.8	0.20047	3924.6	0.400941	3925	0.00010215	0.000700876
		0.9502	7145	36	7109	72	7181	0.0100265	0.0100167		0.9996	3933.8	0.203386	3933.59	0.406773	3934	0.000103399	0.000700876
		0.9501	7146	36	7110	72	7182	0.0100251	0.0100167		0.9996	3942.79	0.206338	3942.59	0.412676	3943	0.00010466	0.000700876
		0.95	7149	36	7113	72	7185	0.0100209	0.0100167		0.9996	3951.79	0.209326	3951.58	0.418652	3952	0.000105934	0.000700876
		0.9497	7150	36	7114	72	7186	0.0100195	0.0100167		0.9996	3960.79	0.21235	3960.58	0.424701	3961	0.000107221	0.000700876
		0.9496	7152	36	7116	72	7188	0.0100167	0.0100167		0.9996	3969.78	0.215412	3969.57	0.430824	3970	0.00010852	0.000700876
		0.9495	7153	37	7116	74	7190	0.0102921	0.0102863		0.9996	3978.78	0.218511	3978.56	0.437022	3979	0.000109832	0.000700876
		0.9494	7155	37	7118	74	7192	0.0102892	0.0102863		0.9996	3987.78	0.221648	3987.56	0.443296	3988	0.000111158	0.000700876
		0.9493	7156	37	7119	74	7193	0.0102878	0.0102863		0.9996	3996.78	0.224823	3996.55	0.449647	3997	0.000112496	0.000700876
		0.9492	7157	37	7120	74	7194	0.0102863	0.0102863		0.9996	4005.77	0.228038	4005.54	0.456075	4006	0.000113848	0.000700876
		0.9491	7157	38	7119	76	7195	0.0105629	0.0105351		0.9996	4014.77	0.231291	4014.54	0.462582	4015	0.000115213	0.000700876
		0.949	7158	38	7120	76	7196	0.0105614	0.0105351		0.9996	4023.77	0.234584	4023.53	0.469168	4024	0.000116593	0.000700876
		0.9489	7163	38	7125	76	7201	0.0105541	0.0105351		0.9996	4032.76	0.237917	4032.52	0.475835	4033	0.000117985	0.000700876
		0.9488	7164	38	7126	76	7202	0.0105526	0.0105351		0.9996	4041.76	0.241292	4041.52	0.482583	4042	0.000119392	0.000700876
		0.9485	7166	38	7128	76	7204	0.0105497	0.0105351		0.9996	4050.76	0.244707	4050.51	0.489413	4051	0.000120813	0.000700876
		0.9483	7167	38	7129	76	7205	0.0105482	0.0105351		0.9995	4059.75	0.248164	4059.5	0.496327	4060	0.000122248	0.000842397
		0.9482	7168	38	7130	76	7206	0.0105468	0.0105351		0.9995	4068.75	0.251663	4068.5	0.503325	4069	0.000123698	0.000842397
		0.9481	7170	38	7132	76	7208	0.0105438	0.0105351		0.9995	4077.74	0.255204	4077.49	0.510409	4078	0.000125162	0.000842397
		0.9479	7174	38	7136	76	7212	0.010538	0.0105351		0.9995	4086.74	0.258789	4086.48	0.517578	4087	0.00012664	0.000842397
		0.9478	7176	38	7138	76	7214	0.0105351	0.0105351		0.9995	4095.74	0.262418	4095.48	0.524835	4096	0.000128134	0.000842397
		0.9477	7176	39	7137	78	7215	0.0108108	0.0108108		0.9995	4104.73	0.266091	4104.47	0.532181	4105	0.000129642	0.000842397
		0.9476	7177	40	7137	80	7217	0.0110849	0.0110849		0.9995	4113.73	0.269808	4113.46	0.539616	4114	0.000131166	0.000842397
		0.9471	7178	42	7136	84	7220	0.0116343	0.0116263		0.9995	4122.73	0.273571	4122.45	0.547142	4123	0.000132705	0.000842397
		0.947	7181	42	7139	84	7223	0.0116295	0.0116263		0.9995	4131.72	0.27738	4131.45	0.554759	4132	0.000134259	0.000842397
		0.9468	7183	42	7141	84	7225	0.0116263	0.0116263		0.9995	4140.72	0.281235	4140.44	0.56247	4141	0.000135829	0.000842397
		0.9467	7183	43	7140	86	7226	0.0119015	0.0118998		0.9995	4149.71	0.285137	4149.43	0.570274	4150	0.000137415	0.000842397
		0.9465	7184	43	7141	86	7227	0.0118998	0.0118998		0.9995	4158.71	0.289087	4158.42	0.578173	4159	0.000139017	0.000842397
		0.9464	7184	44	7140	88	7228	0.0121749	0.0121597		0.9995	4167.71	0.293084	4167.41	0.586169	4168	0.000140635	0.000842397
		0.9463	7186	44	7142	88	7230	0.0121715	0.0121597		0.9995	4176.7	0.297131	4176.41	0.594262	4177	0.00014227	0.000842397
		0.9462	7188	44	7144	88	7232	0.0121681	0.0121597		0.9995	4185.7	0.301227	4185.4	0.602453	4186	0.000143921	0.000842397
		0.9461	7189	44	7145	88	7233	0.0121665	0.0121597		0.9995	4194.69	0.305372	4194.39	0.610745	4195	0.000145589	0.000842397
		0.9459	7190	44	7146	88	7234	0.0121648	0.0121597		0.9994	4203.69	0.309569	4203.38	0.619138	4204	0.000147273	0.00103174
		0.9458	7193	44	7149	88	7237	0.0121597	0.0121597		0.9994	4212.69	0.313816	4212.37	0.627633	4213	0.000148975	0.00103174
		0.9456	7194	45	7149	90	7239	0.0124327	0.0124292		0.9994	4221.68	0.318116	4221.36	0.636231	4222	0.000150694	0.00103174
		0.9455	7195	45	7150	90	7240	0.0124309	0.0124292		0.9994	4230.68	0.322467	4230.36	0.644935	4231	0.000152431	0.00103174
		0.9454	7196	45	7151	90	7241	0.0124292	0.0124292		0.9994	4239.67	0.326872	4239.35	0.653745	4240	0.000154185	0.00103174
		0.9452	7196	46	7150	92	7242	0.0127037	0.0126984		0.9994	4248.67	0.331331	4248.34	0.662662	4249	0.000155957	0.00103174
		0.945	7197	46	7151	92	7243	0.0127019	0.0126984		0.9994	4257.66	0.335844	4257.33	0.671688	4258	0.000157747	0.00103174
		0.9448	7199	46	7153	92	7245	0.0126984	0.0126984		0.9994	4266.66	0.340412	4266.32	0.680825	4267	0.000159556	0.00103174
		0.9447	7200	47	7153	94	7247	0.0129709	0.0129619		0.9994	4275.65	0.345036	4275.31	0.690073	4276	0.000161383	0.00103174
		0.9446	7201	47	7154	94	7248	0.0129691	0.0129619		0.9994	4284.65	0.349717	4284.3	0.699434	4285	0.000163228	0.00103174
		0.9445	7203	47	7156	94	7250	0.0129655	0.0129619		0.9994	4293.65	0.354455	4293.29	0.70891	4294	0.000165093	0.00103174
		0.9444	7205	47	7158	94	7252	0.0129619	0.0129619		0.9994	4302.64	0.359251	4302.28	0.718502	4303	0.000166977	0.00103174
		0.9443	7207	48	7159	96	7255	0.0132323	0.0132086		0.9994	4311.64	0.364105	4311.27	0.728211	4312	0.00016888	0.00103174
		0.9439	7208	48	7160	96	7256	0.0132304	0.0132086		0.9994	4320.63	0.369019	4320.26	0.738039	4321	0.000170803	0.00103174
		0.9437	7209	48	7161	96	7257	0.0132286	0.0132086		0.9994	4329.63	0.373994	4329.25	0.747987	4330	0.000172745	0.00103174
		0.9436	7210	48	7162	96	7258	0.0132268	0.0132086		0.9994	4338.62	0.379029	4338.24	0.758058	4339	0.000174708	0.00103174
		0.9435	7211	48	7163	96	7259	0.013225	0.0132086		0.9994	4347.62	0.384126	4347.23	0.768252	4348	0.000176691	0.00103174
		0.9434	7212	48	7164	96	7260	0.0132231	0.0132086		0.9993	4356.61	0.389285	4356.22	0.778571	4357	0.000178694	0.00122713
		0.9433	7213	48	7165	96	7261	0.0132213	0.0132086		0.9993	4365.61	0.394508	4365.21	0.789017	4366	0.000180718	0.00122713
		0.9432	7215	48	7167	96	7263	0.0132177	0.0132086		0.9993	4374.6	0.399795	4374.2	0.799591	4375	0.000182764	0.00122713
		0.9431	7217	48	7169	96	7265	0.013214	0.0132086		0.9993	4383.59	0.405148	4383.19	0.810295	4384	0.00018483	0.00122713
		0.9429	7220	48	7172	96	7268	0.0132086	0.0132086		0.9993	4392.59	0.410565	4392.18	0.821131	4393	0.000186918	0.00122713
		0.9428	7220	49	7171	98	7269	0.0134819	0.0134745		0.9993	4401.58	0.41605	4401.17	0.8321	4402	0.000189028	0.00122713
		0.9427	7222	49	7173	98	7271	0.0134782	0.0134745		0.9993	4410.58	0.421602	4410.16	0.843205	4411	0.00019116	0.00122713
		0.9425	7224	49	7175	98	7273	0.0134745	0.0134745		0.9993	4419.57	0.427223	4419.15	0.854446	4420	0.000193314	0.00122713
		0.9424	7224	50	7174	100	7274	0.0137476	0.0137438		0.9993	4428.57	0.432913	4428.13	0.865826	4429	0.00019549	0.00122713
		0.9422	7226	50	7176	100	7276	0.0137438	0.0137438		0.9993	4437.56	0.438674	4437.12	0.877347	4438	0.00019769	0.00122713
		0.942	7228	52	7176	104	7280	0.0142857	0.0142759		0.9993	4446.56	0.444505	4446.11	0.88901	4447	0.000199912	0.00122713
		0.9418	7229	52	7177	104	7281	0.0142838	0.0142759		0.9992	4455.55	0.450409	4455.1	0.900817	4456	0.000202158	0.00141748
		0.9417	7231	52	7179	104	7283	0.0142798	0.0142759		0.9992	4464.54	0.456385	4464.09	0.912771	4465	0.000204428	0.00141748
		0.9416	7233	52	7181	104	7285	0.0142759	0.0142759		0.9992	4473.54	0.462436	4473.08	0.924872	4474	0.000206722	0.00141748
		0.9415	7233	54	7179	108	7287	0.0148209	0.0147844		0.9992	4482.53	0.468562	4482.06	0.937124	4483	0.000209039	0.00141748
		0.9413	7235	54	7181	108	7289	0.0148168	0.0147844		0.9992	4491.53	0.474764	4491.05	0.949527	4492	0.000211382	0.00141748
		0.9412	7236	54	7182	108	7290	0.0148148	0.0147844		0.9992	4500.52	0.481043	4500.04	0.962085	4501	0.000213749	0.00141748
		0.9406	7238	54	7184	108	7292	0.0148108	0.0147844		0.9992	4509.51	0.487399	4509.03	0.974799	4510	0.000216142	0.00141748
		0.9404	7242	54	7188	108	7296	0.0148026	0.0147844		0.9992	4518.51	0.493835	4518.01	0.987671	4519	0.00021856	0.00141748
		0.9403	7243	54	7189	108	7297	0.0148006	0.0147844		0.9992	4527.5	0.500351	4527	1.0007	4528	0.000221003	0.00141748
		0.9401	7244	54	7190	108	7298	0.0147986	0.0147844		0.9992	4536.49	0.506949	4535.99	1.0139	4537	0.000223473	0.00141748
		0.9398	7247	54	7193	108	7301	0.0147925	0.0147844		0.9992	4545.49	0.513628	4544.97	1.02726	4546	0.000225969	0.00141748
		0.9395	7249	54	7195	108	7303	0.0147884	0.0147844		0.9992	4554.48	0.520391	4553.96	1.04078	4555	0.000228492	0.00141748
		0.9394	7251	54	7197	108	7305	0.0147844	0.0147844		0.9992	4563.47	0.527239	4562.95	1.05448	4564	0.000231042	0.00141748
		0.9393	7253	55	7198	110	7308	0.015052	0.0150479		0.9991	4572.47	0.534172	4571.93	1.06834	4573	0.00023362	0.00162063
		0.9391	7254	55	7199	110	7309	0.0150499	0.0150479		0.9991	4581.46	0.541192	4580.92	1.08238	4582	0.000236225	0.00162063
		0.9389	7255	55	7200	110	7310	0.0150479	0.0150479		0.9991	4590.45	0.5483	4589.9	1.0966	4591	0.000238859	0.00162063
		0.9387	7257	56	7201	112	7313	0.0153152	0.0153089		0.9991	4599.44	0.555498	4598.89	1.111	4600	0.000241521	0.00162063
		0.9384	7259	56	7203	112	7315	0.015311	0.0153089		0.9991	4608.44	0.562786	4607.87	1.12557	4609	0.000244212	0.00162063
		0.9383	7260	56	7204	112	7316	0.0153089	0.0153089		0.9991	4617.43	0.570165	4616.86	1.14033	4618	0.000246932	0.00162063
		0.9382	7260	57	7203	114	7317	0.0155802	0.0155802		0.9991	4626.42	0.577638	4625.84	1.15528	4627	0.000249681	0.00162063
		0.9381	7261	58	7203	116	7319	0.0158492	0.0158405		0.9991	4635.41	0.585204	4634.83	1.17041	4636	0.000252461	0.00162063
		0.938	7262	58	7204	116	7320	0.015847	0.0158405		0.9991	4644.41	0.592866	4643.81	1.18573	4645	0.000255271	0.00162063
		0.9379	7263	58	7205	116	7321	0.0158448	0.0158405		0.999	4653.4	0.600625	4652.8	1.20125	4654	0.000258111	0.00180694
		0.9378	7265	58	7207	116	7323	0.0158405	0.0158405		0.999	4662.39	0.608482	4661.78	1.21696	4663	0.000260983	0.00180694
		0.9377	7265	59	7206	118	7324	0.0161114	0.0160501		0.999	4671.38	0.616439	4670.77	1.23288	4672	0.000263887	0.00180694
		0.9376	7266	59	7207	118	7325	0.0161092	0.0160501		0.999	4680.38	0.624497	4679.75	1.24899	4681	0.000266822	0.00180694
		0.9373	7268	59	7209	118	7327	0.0161048	0.0160501		0.999	4689.37	0.632656	4688.73	1.26531	4690	0.00026979	0.00180694
		0.9372	7270	59	7211	118	7329	0.0161004	0.0160501		0.999	4698.36	0.64092	4697.72	1.28184	4699	0.00027279	0.00180694
		0.9369	7271	59	7212	118	7330	0.0160982	0.0160501		0.999	4707.35	0.649289	4706.7	1.29858	4708	0.000275824	0.00180694
		0.9366	7272	59	7213	118	7331	0.016096	0.0160501		0.999	4716.34	0.657764	4715.68	1.31553	4717	0.000278891	0.00180694
		0.9364	7273	59	7214	118	7332	0.0160938	0.0160501		0.9989	4725.33	0.666348	4724.67	1.3327	4726	0.000281992	0.00197876
		0.9363	7274	59	7215	118	7333	0.0160916	0.0160501		0.9989	4734.32	0.675041	4733.65	1.35008	4735	0.000285128	0.00197876
		0.9362	7276	59	7217	118	7335	0.0160873	0.0160501		0.9989	4743.32	0.683845	4742.63	1.36769	4744	0.000288299	0.00197876
		0.936	7278	59	7219	118	7337	0.0160829	0.0160501		0.9989	4752.31	0.692762	4751.61	1.38552	4753	0.000291505	0.00197876
		0.9356	7279	59	7220	118	7338	0.0160807	0.0160501		0.9989	4761.3	0.701794	4760.6	1.40359	4762	0.000294747	0.00197876
		0.9355	7281	59	7222	118	7340	0.0160763	0.0160501		0.9989	4770.29	0.710941	4769.58	1.42188	4771	0.000298026	0.00197876
		0.9354	7282	59	7223	118	7341	0.0160741	0.0160501		0.9988	4779.28	0.720206	4778.56	1.44041	4780	0.000301341	0.00213343
		0.9352	7283	59	7224	118	7342	0.0160719	0.0160501		0.9988	4788.27	0.72959	4787.54	1.45918	4789	0.000304694	0.00213343
		0.935	7284	59	7225	118	7343	0.0160697	0.0160501		0.9988	4797.26	0.739096	4796.52	1.47819	4798	0.000308085	0.00213343
		0.9348	7287	59	7228	118	7346	0.0160632	0.0160501		0.9988	4806.25	0.748723	4805.5	1.49745	4807	0.000311514	0.00213343
		0.9347	7288	59	7229	118	7347	0.016061	0.0160501		0.9988	4815.24	0.758476	4814.48	1.51695	4816	0.000314982	0.00213343
		0.9346	7289	59	7230	118	7348	0.0160588	0.0160501		0.9988	4824.23	0.768355	4823.46	1.53671	4825	0.000318489	0.00213343
		0.9345	7291	59	7232	118	7350	0.0160544	0.0160501		0.9987	4833.22	0.778361	4832.44	1.55672	4834	0.000322036	0.00229993
		0.9343	7293	59	7234	118	7352	0.0160501	0.0160501		0.9987	4842.21	0.788498	4841.42	1.577	4843	0.000325624	0.00229993
		0.9341	7295	60	7235	120	7355	0.0163154	0.016236		0.9987	4851.2	0.798766	4850.4	1.59753	4852	0.000329252	0.00229993
		0.9339	7296	60	7236	120	7356	0.0163132	0.016236		0.9987	4860.19	0.809168	4859.38	1.61834	4861	0.000332922	0.00229993
		0.9338	7297	60	7237	120	7357	0.016311	0.016236		0.9987	4869.18	0.819706	4868.36	1.63941	4870	0.000336635	0.00229993
		0.9336	7298	60	7238	120	7358	0.0163088	0.016236		0.9987	4878.17	0.830381	4877.34	1.66076	4879	0.00034039	0.00229993
		0.9334	7299	60	7239	120	7359	0.0163066	0.016236		0.9986	4887.16	0.841195	4886.32	1.68239	4888	0.000344188	0.00246304
		0.9333	7302	60	7242	120	7362	0.0162999	0.016236		0.9986	4896.15	0.852151	4895.3	1.7043	4897	0.00034803	0.00246304
		0.9332	7303	60	7243	120	7363	0.0162977	0.016236		0.9986	4905.14	0.863251	4904.27	1.7265	4906	0.000351917	0.00246304
		0.9331	7304	60	7244	120	7364	0.0162955	0.016236		0.9986	4914.13	0.874497	4913.25	1.74899	4915	0.000355848	0.00246304
		0.9326	7305	60	7245	120	7365	0.0162933	0.016236		0.9985	4923.11	0.88589	4922.23	1.77178	4924	0.000359825	0.0026123
		0.9325	7306	60	7246	120	7366	0.0162911	0.016236		0.9985	4932.1	0.897434	4931.21	1.79487	4933	0.000363849	0.0026123
		0.9324	7307	60	7247	120	7367	0.0162889	0.016236		0.9985	4941.09	0.909129	4940.18	1.81826	4942	0.00036792	0.0026123
		0.9323	7308	60	7248	120	7368	0.0162866	0.016236		0.9985	4950.08	0.920979	4949.16	1.84196	4951	0.000372038	0.0026123
		0.9322	7309	60	7249	120	7369	0.0162844	0.016236		0.9985	4959.07	0.932986	4958.13	1.86597	4960	0.000376204	0.0026123
		0.9321	7310	60	7250	120	7370	0.0162822	0.016236		0.9984	4968.05	0.945152	4967.11	1.8903	4969	0.000380419	0.00276966
		0.932	7311	60	7251	120	7371	0.01628	0.016236		0.9984	4977.04	0.957479	4976.09	1.91496	4978	0.000384684	0.00276966
		0.9313	7312	60	7252	120	7372	0.0162778	0.016236		0.9984	4986.03	0.96997	4985.06	1.93994	4987	0.000388999	0.00276966
		0.9311	7313	60	7253	120	7373	0.0162756	0.016236		0.9984	4995.02	0.982627	4994.03	1.96525	4996	0.000393366	0.00276966
		0.931	7314	60	7254	120	7374	0.0162734	0.016236		0.9983	5004	0.995453	5003.01	1.99091	5005	0.000397784	0.00292684
		0.9309	7315	60	7255	120	7375	0.0162712	0.016236		0.9983	5012.99	1.00845	5011.98	2.0169	5014	0.000402254	0.00292684
		0.9307	7316	60	7256	120	7376	0.016269	0.016236		0.9983	5021.98	1.02162	5020.96	2.04324	5023	0.000406777	0.00292684
		0.9305	7318	60	7258	120	7378	0.0162646	0.016236		0.9983	5030.97	1.03497	5029.93	2.06994	5032	0.000411355	0.00292684
		0.9303	7321	60	7261	120	7381	0.016258	0.016236		0.9982	5039.95	1.04849	5038.9	2.09699	5041	0.000415987	0.00308486
		0.93	7322	60	7262	120	7382	0.0162558	0.016236		0.9982	5048.94	1.0622	5047.88	2.12441	5050	0.000420674	0.00308486
		0.9299	7323	60	7263	120	7383	0.0162536	0.016236		0.9982	5057.92	1.0761	5056.85	2.15219	5059	0.000425418	0.00308486
		0.9298	7324	60	7264	120	7384	0.0162514	0.016236		0.9982	5066.91	1.09017	5065.82	2.18035	5068	0.000430219	0.00308486
		0.9297	7326	60	7266	120	7386	0.016247	0.016236		0.9981	5075.9	1.10444	5074.79	2.20889	5077	0.000435077	0.00325977
		0.9295	7327	60	7267	120	7387	0.0162448	0.016236		0.9981	5084.88	1.11891	5083.76	2.23781	5086	0.000439995	0.00325977
		0.9294	7330	60	7270	120	7390	0.0162382	0.016236		0.9981	5093.87	1.13356	5092.73	2.26713	5095	0.000444971	0.00325977
		0.929	7331	60	7271	120	7391	0.016236	0.016236		0.9981	5102.85	1.14842	5101.7	2.29684	5104	0.000450008	0.00325977
		0.9289	7331	61	7270	122	7392	0.0165043	0.0164598		0.998	5111.84	1.16348	5110.67	2.32696	5113	0.000455107	0.00343032
		0.9288	7332	61	7271	122	7393	0.0165021	0.0164598		0.998	5120.82	1.17874	5119.64	2.35749	5122	0.000460267	0.00343032
		0.9284	7333	61	7272	122	7394	0.0164999	0.0164598		0.998	5129.81	1.19421	5128.61	2.38843	5131	0.00046549	0.00343032
		0.9282	7335	61	7274	122	7396	0.0164954	0.0164598		0.998	5138.79	1.2099	5137.58	2.41979	5140	0.000470777	0.00343032
		0.9281	7338	61	7277	122	7399	0.0164887	0.0164598		0.9979	5147.77	1.22579	5146.55	2.45159	5149	0.000476129	0.00361638
		0.9279	7339	61	7278	122	7400	0.0164865	0.0164598		0.9979	5156.76	1.24191	5155.52	2.48382	5158	0.000481547	0.00361638
		0.9277	7340	61	7279	122	7401	0.0164843	0.0164598		0.9979	5165.74	1.25824	5164.48	2.51649	5167	0.000487031	0.00361638
		0.9276	7344	61	7283	122	7405	0.0164754	0.0164598		0.9979	5174.73	1.2748	5173.45	2.54961	5176	0.000492583	0.00361638
		0.9273	7345	61	7284	122	7406	0.0164731	0.0164598		0.9978	5183.71	1.29159	5182.42	2.58318	5185	0.000498203	0.00381381
		0.9271	7346	61	7285	122	7407	0.0164709	0.0164598		0.9978	5192.69	1.30861	5191.38	2.61722	5194	0.000503894	0.00381381
		0.927	7347	61	7286	122	7408	0.0164687	0.0164598		0.9978	5201.67	1.32587	5200.35	2.65173	5203	0.000509654	0.00381381
		0.9268	7348	61	7287	122	7409	0.0164665	0.0164598		0.9977	5210.66	1.34336	5209.31	2.68672	5212	0.000515487	0.00399878
		0.9267	7351	61	7290	122	7412	0.0164598	0.0164598		0.9977	5219.64	1.36109	5218.28	2.72219	5221	0.000521392	0.00399878
		0.9266	7352	62	7290	124	7414	0.0167251	0.0167093		0.9977	5228.62	1.37907	5227.24	2.75815	5230	0.000527371	0.00399878
		0.9265	7353	62	7291	124	7415	0.0167229	0.0167093		0.9977	5237.6	1.3973	5236.21	2.79461	5239	0.000533424	0.00399878
		0.9264	7355	62	7293	124	7417	0.0167183	0.0167093		0.9976	5246.58	1.41579	5245.17	2.83158	5248	0.000539554	0.0041681
		0.926	7357	62	7295	124	7419	0.0167138	0.0167093		0.9976	5255.57	1.43453	5254.13	2.86906	5257	0.00054576	0.0041681
		0.9257	7359	62	7297	124	7421	0.0167093	0.0167093		0.9975	5264.55	1.45354	5263.09	2.90707	5266	0.000552045	0.00437924
		0.9256	7360	63	7297	126	7423	0.0169743	0.0169697		0.9975	5273.53	1.4728	5272.05	2.94561	5275	0.000558409	0.00437924
		0.9255	7361	63	7298	126	7424	0.016972	0.0169697		0.9975	5282.51	1.49234	5281.02	2.98469	5284	0.000564854	0.00437924
		0.9253	7362	63	7299	126	7425	0.0169697	0.0169697		0.9975	5291.49	1.51216	5289.98	3.02432	5293	0.00057138	0.00437924
		0.9251	7362	65	7297	130	7427	0.0175037	0.0175013		0.9975	5300.47	1.53225	5298.94	3.0645	5302	0.00057799	0.00437924
		0.925	7363	65	7298	130	7428	0.0175013	0.0175013		0.9974	5309.45	1.55263	5307.89	3.10525	5311	0.000584683	0.00461319
		0.9247	7363	66	7297	132	7429	0.0177682	0.0177348		0.9974	5318.43	1.57329	5316.85	3.14658	5320	0.000591462	0.00461319
		0.9245	7365	66	7299	132	7431	0.0177634	0.0177348		0.9974	5327.41	1.59424	5325.81	3.18849	5329	0.000598328	0.00461319
		0.9244	7366	66	7300	132	7432	0.017761	0.0177348		0.9973	5336.38	1.61549	5334.77	3.23099	5338	0.000605281	0.00481949
		0.9243	7368	66	7302	132	7434	0.0177563	0.0177348		0.9973	5345.36	1.63705	5343.73	3.27409	5347	0.000612324	0.00481949
		0.9239	7372	66	7306	132	7438	0.0177467	0.0177348		0.9973	5354.34	1.65891	5352.68	3.31781	5356	0.000619457	0.00481949
		0.9237	7375	66	7309	132	7441	0.0177396	0.0177348		0.9972	5363.32	1.68108	5361.64	3.36215	5365	0.000626682	0.00504013
		0.9236	7376	66	7310	132	7442	0.0177372	0.0177348		0.9972	5372.3	1.70356	5370.59	3.40712	5374	0.000634001	0.00504013
		0.9232	7377	66	7311	132	7443	0.0177348	0.0177348		0.9972	5381.27	1.72637	5379.55	3.45273	5383	0.000641414	0.00504013
		0.9231	7378	67	7311	134	7445	0.0179987	0.017948		0.9971	5390.25	1.7495	5388.5	3.499	5392	0.000648924	0.00525545
		0.9227	7380	67	7313	134	7447	0.0179938	0.017948		0.9971	5399.23	1.77296	5397.45	3.54593	5401	0.000656531	0.00525545
		0.9223	7381	67	7314	134	7448	0.0179914	0.017948		0.9971	5408.2	1.79676	5406.41	3.59353	5410	0.000664238	0.00525545
		0.9221	7382	67	7315	134	7449	0.017989	0.017948		0.997	5417.18	1.8209	5415.36	3.64181	5419	0.000672044	0.0054637
		0.922	7385	67	7318	134	7452	0.0179817	0.017948		0.997	5426.15	1.84539	5424.31	3.69079	5428	0.000679954	0.0054637
		0.9219	7386	67	7319	134	7453	0.0179793	0.017948		0.997	5435.13	1.87024	5433.26	3.74047	5437	0.000687966	0.0054637
		0.9213	7388	67	7321	134	7455	0.0179745	0.017948		0.9969	5444.1	1.89544	5442.21	3.79087	5446	0.000696084	0.00569938
		0.9212	7389	67	7322	134	7456	0.0179721	0.017948		0.9969	5453.08	1.921	5451.16	3.84201	5455	0.000704309	0.00569938
		0.921	7390	67	7323	134	7457	0.0179697	0.017948		0.9969	5462.05	1.94694	5460.11	3.89388	5464	0.000712642	0.00569938
		0.9208	7391	67	7324	134	7458	0.0179673	0.017948		0.9968	5471.03	1.97325	5469.05	3.9465	5473	0.000721086	0.00590368
		0.9205	7392	67	7325	134	7459	0.0179649	0.017948		0.9968	5480	1.99995	5478	3.99989	5482	0.000729641	0.00590368
		0.9204	7395	67	7328	134	7462	0.0179577	0.017948		0.9967	5488.97	2.02703	5486.95	4.05406	5491	0.00073831	0.00607691
		0.92	7396	67	7329	134	7463	0.0179552	0.017948		0.9967	5497.95	2.05451	5495.89	4.10902	5500	0.000747094	0.00607691
		0.9199	7397	67	7330	134	7464	0.0179528	0.017948		0.9966	5506.92	2.08239	5504.84	4.16478	5509	0.000755995	0.00634749
		0.9197	7398	67	7331	134	7465	0.0179504	0.017948		0.9966	5515.89	2.11068	5513.78	4.22136	5518	0.000765015	0.00634749
		0.9195	7399	67	7332	134	7466	0.017948	0.017948		0.9966	5524.86	2.13938	5522.72	4.27876	5527	0.000774156	0.00634749
		0.9193	7399	68	7331	136	7467	0.0182135	0.0181964		0.9966	5533.83	2.1685	5531.66	4.33701	5536	0.000783419	0.00634749
		0.9192	7401	68	7333	136	7469	0.0182086	0.0181964		0.9965	5542.8	2.19806	5540.6	4.39612	5545	0.000792807	0.00663694
		0.919	7402	68	7334	136	7470	0.0182062	0.0181964		0.9965	5551.77	2.22805	5549.54	4.45609	5554	0.000802321	0.00663694
		0.9188	7403	68	7335	136	7471	0.0182037	0.0181964		0.9964	5560.74	2.25848	5558.48	4.51695	5563	0.000811964	0.00687349
		0.9187	7404	68	7336	136	7472	0.0182013	0.0181964		0.9964	5569.71	2.28936	5567.42	4.57871	5572	0.000821736	0.00687349
		0.9186	7406	68	7338	136	7474	0.0181964	0.0181964		0.9963	5578.68	2.3207	5576.36	4.64139	5581	0.000831641	0.00707295
		0.9183	7406	69	7337	138	7475	0.0184615	0.0184418		0.9963	5587.65	2.3525	5585.3	4.705	5590	0.000841681	0.00707295
		0.9181	7407	69	7338	138	7476	0.0184591	0.0184418		0.9962	5596.62	2.38477	5594.23	4.76955	5599	0.000851857	0.00724311
		0.9178	7408	69	7339	138	7477	0.0184566	0.0184418		0.9962	5605.58	2.41753	5603.16	4.83506	5608	0.000862171	0.00724311
		0.9176	7409	69	7340	138	7478	0.0184541	0.0184418		0.9961	5614.55	2.45077	5612.1	4.90154	5617	0.000872626	0.00746683
		0.9174	7410	69	7341	138	7479	0.0184517	0.0184418		0.9961	5623.52	2.48451	5621.03	4.96902	5626	0.000883225	0.00746683
		0.917	7412	69	7343	138	7481	0.0184467	0.0184418		0.996	5632.48	2.51876	5629.96	5.03751	5635	0.000893968	0.00770461
		0.9169	7413	69	7344	138	7482	0.0184443	0.0184418		0.996	5641.45	2.55351	5638.89	5.10703	5644	0.000904859	0.00770461
		0.9168	7414	69	7345	138	7483	0.0184418	0.0184418		0.9959	5650.41	2.58879	5647.82	5.17758	5653	0.0009159	0.0079245
		0.9167	7415	70	7345	140	7485	0.0187041	0.0187016		0.9959	5659.38	2.6246	5656.75	5.2492	5662	0.000927093	0.0079245
		0.9165	7416	70	7346	140	7486	0.0187016	0.0187016		0.9958	5668.34	2.66095	5665.68	5.3219	5671	0.00093844	0.00815137
		0.9164	7417	71	7346	142	7488	0.0189637	0.0189359		0.9958	5677.3	2.69784	5674.6	5.39569	5680	0.000949945	0.00815137
		0.9162	7419	71	7348	142	7490	0.0189586	0.0189359		0.9957	5686.26	2.7353	5683.53	5.47059	5689	0.000961609	0.00839945
		0.9161	7420	71	7349	142	7491	0.0189561	0.0189359		0.9957	5695.23	2.77332	5692.45	5.54663	5698	0.000973435	0.00839945
		0.9159	7422	71	7351	142	7493	0.018951	0.0189359		0.9956	5704.19	2.81191	5701.38	5.62382	5707	0.000985425	0.00867766
		0.9155	7423	71	7352	142	7494	0.0189485	0.0189359		0.9956	5713.15	2.85109	5710.3	5.70218	5716	0.000997583	0.00867766
		0.9153	7424	71	7353	142	7495	0.018946	0.0189359		0.9955	5722.11	2.89087	5719.22	5.78174	5725	0.00100991	0.00887624
		0.9152	7427	71	7356	142	7498	0.0189384	0.0189359		0.9954	5731.07	2.93125	5728.14	5.8625	5734	0.00102241	0.00905697
		0.9151	7428	71	7357	142	7499	0.0189359	0.0189359		0.9954	5740.03	2.97225	5737.06	5.94449	5743	0.00103509	0.00905697
		0.915	7429	72	7357	144	7501	0.0191974	0.0191974		0.9953	5748.99	3.01387	5745.97	6.02774	5752	0.00104794	0.00926517
		0.9149	7429	73	7356	146	7502	0.0194615	0.0194226		0.9952	5757.94	3.05613	5754.89	6.11226	5761	0.00106097	0.00948667
		0.9147	7430	73	7357	146	7503	0.0194589	0.0194226		0.9952	5766.9	3.09904	5763.8	6.19808	5770	0.00107419	0.00948667
		0.9144	7431	73	7358	146	7504	0.0194563	0.0194226		0.9951	5775.86	3.1426	5772.71	6.28521	5779	0.00108759	0.00972225
		0.9141	7432	73	7359	146	7505	0.0194537	0.0194226		0.995	5784.81	3.18684	5781.63	6.37368	5788	0.00110119	0.0099474
		0.914	7433	73	7360	146	7506	0.0194511	0.0194226		0.995	5793.77	3.23176	5790.54	6.46351	5797	0.00111498	0.0099474
		0.9139	7435	73	7362	146	7508	0.0194459	0.0194226		0.9949	5802.72	3.27736	5799.45	6.55473	5806	0.00112896	0.0101783
		0.9138	7436	73	7363	146	7509	0.0194433	0.0194226		0.9948	5811.68	3.32368	5808.35	6.64735	5815	0.00114314	0.0103885
		0.9134	7438	73	7365	146	7511	0.0194382	0.0194226		0.9947	5820.63	3.3707	5817.26	6.74141	5824	0.00115752	0.0106489
		0.9131	7439	73	7366	146	7512	0.0194356	0.0194226		0.9947	5829.58	3.41846	5826.16	6.83692	5833	0.00117211	0.0106489
		0.913	7440	73	7367	146	7513	0.019433	0.0194226		0.9946	5838.53	3.46696	5835.07	6.93392	5842	0.00118691	0.0109258
		0.9129	7441	73	7368	146	7514	0.0194304	0.0194226		0.9946	5847.48	3.51621	5843.97	7.03242	5851	0.00120192	0.0109258
		0.9128	7443	73	7370	146	7516	0.0194252	0.0194226		0.9945	5856.43	3.56623	5852.87	7.13245	5860	0.00121714	0.0111626
		0.9127	7444	73	7371	146	7517	0.0194226	0.0194226		0.9944	5865.38	3.61702	5861.77	7.23405	5869	0.00123259	0.011405
		0.9122	7444	74	7370	148	7518	0.0196861	0.0196835		0.9943	5874.33	3.66861	5870.66	7.33722	5878	0.00124825	0.0116633
		0.912	7445	74	7371	148	7519	0.0196835	0.0196835		0.9943	5883.28	3.72101	5879.56	7.44201	5887	0.00126414	0.0116633
		0.9118	7445	75	7370	150	7520	0.0199468	0.0199256		0.9942	5892.23	3.77422	5888.45	7.54844	5896	0.00128027	0.011959
		0.9116	7446	75	7371	150	7521	0.0199442	0.0199256		0.9942	5901.17	3.82827	5897.34	7.65654	5905	0.00129662	0.011959
		0.9111	7447	75	7372	150	7522	0.0199415	0.0199256		0.9941	5910.12	3.88317	5906.23	7.76634	5914	0.00131321	0.0122204
		0.9107	7449	75	7374	150	7524	0.0199362	0.0199256		0.994	5919.06	3.93893	5915.12	7.87786	5923	0.00133005	0.0124557
		0.9105	7451	75	7376	150	7526	0.0199309	0.0199256		0.9939	5928	3.99557	5924.01	7.99113	5932	0.00134712	0.0126959
		0.9104	7453	75	7378	150	7528	0.0199256	0.0199256		0.9938	5936.95	4.0531	5932.89	8.1062	5941	0.00136445	0.0130657
		0.9103	7453	76	7377	152	7529	0.0201886	0.0201592		0.9938	5945.89	4.11154	5941.78	8.22307	5950	0.00138203	0.0130657
		0.9102	7454	76	7378	152	7530	0.0201859	0.0201592		0.9938	5954.83	4.1709	5950.66	8.3418	5959	0.00139987	0.0130657
		0.91	7455	76	7379	152	7531	0.0201832	0.0201592		0.9937	5963.77	4.2312	5959.54	8.46241	5968	0.00141796	0.0134827
		0.9099	7457	76	7381	152	7533	0.0201779	0.0201592		0.9936	5972.71	4.29246	5968.42	8.58492	5977	0.00143633	0.0138049
		0.9098	7460	76	7384	152	7536	0.0201699	0.0201592		0.9936	5981.65	4.35469	5977.29	8.70939	5986	0.00145496	0.0138049
		0.9096	7461	76	7385	152	7537	0.0201672	0.0201592		0.9934	5990.58	4.41791	5986.16	8.83583	5995	0.00147387	0.0141851
		0.9094	7462	76	7386	152	7538	0.0201645	0.0201592		0.9933	5999.52	4.48214	5995.04	8.96428	6004	0.00149305	0.0144238
		0.9092	7464	76	7388	152	7540	0.0201592	0.0201592		0.9932	6008.45	4.54739	6003.91	9.09478	6013	0.00151252	0.0147966
		0.9087	7464	77	7387	154	7541	0.0204217	0.0204136		0.9932	6017.39	4.61369	6012.77	9.22737	6022	0.00153228	0.0147966
		0.9085	7467	77	7390	154	7544	0.0204136	0.0204136		0.9931	6026.32	4.68104	6021.64	9.36208	6031	0.00155233	0.0151397
		0.9084	7468	78	7390	156	7546	0.0206732	0.0206677		0.993	6035.25	4.74947	6030.5	9.49894	6040	0.00157267	0.0153958
		0.908	7469	78	7391	156	7547	0.0206705	0.0206677		0.9929	6044.18	4.819	6039.36	9.63799	6049	0.00159332	0.0156983
		0.9079	7470	78	7392	156	7548	0.0206677	0.0206677		0.9929	6053.11	4.88964	6048.22	9.77928	6058	0.00161428	0.0156983
		0.9078	7470	79	7391	158	7549	0.0209299	0.0209272		0.9928	6062.04	4.96142	6057.08	9.92284	6067	0.00163554	0.0160499
		0.9077	7471	79	7392	158	7550	0.0209272	0.0209272		0.9927	6070.97	5.03435	6065.93	10.0687	6076	0.00165713	0.0163083
		0.9075	7471	80	7391	160	7551	0.0211892	0.0211892		0.9925	6079.89	5.10846	6074.78	10.2169	6085	0.00167903	0.0167638
		0.9074	7472	81	7391	162	7553	0.0214484	0.0214257		0.9925	6088.82	5.18376	6083.63	10.3675	6094	0.00170127	0.0167638
		0.9072	7474	81	7393	162	7555	0.0214428	0.0214257		0.9924	6097.74	5.26028	6092.48	10.5206	6103	0.00172384	0.0171718
		0.9069	7475	81	7394	162	7556	0.0214399	0.0214257		0.9923	6106.66	5.33804	6101.32	10.6761	6112	0.00174674	0.0175748
		0.9067	7476	81	7395	162	7557	0.0214371	0.0214257		0.9923	6115.58	5.41706	6110.17	10.8341	6121	0.00176999	0.0175748
		0.9066	7478	81	7397	162	7559	0.0214314	0.0214257		0.9922	6124.5	5.49736	6119.01	10.9947	6130	0.00179359	0.0179558
		0.9065	7479	81	7398	162	7560	0.0214286	0.0214257		0.9921	6133.42	5.57896	6127.84	11.1579	6139	0.00181755	0.0182965
		0.9064	7480	81	7399	162	7561	0.0214257	0.0214257		0.992	6142.34	5.66189	6136.68	11.3238	6148	0.00184186	0.0185441
		0.9063	7481	82	7399	164	7563	0.0216845	0.0216731		0.9919	6151.25	5.74616	6145.51	11.4923	6157	0.00186655	0.0188121
		0.9062	7482	82	7400	164	7564	0.0216816	0.0216731		0.9918	6160.17	5.83181	6154.34	11.6636	6166	0.0018916	0.0191875
		0.9056	7483	82	7401	164	7565	0.0216788	0.0216731		0.9917	6169.08	5.91886	6163.16	11.8377	6175	0.00191704	0.0195885
		0.9054	7484	82	7402	164	7566	0.0216759	0.0216731		0.9916	6177.99	6.00733	6171.99	12.0147	6184	0.00194286	0.0200346
		0.9053	7485	82	7403	164	7567	0.0216731	0.0216731		0.9916	6186.9	6.09724	6180.81	12.1945	6193	0.00196907	0.0200346
		0.9052	7486	83	7403	166	7569	0.0219316	0.0219113		0.9915	6195.81	6.18862	6189.62	12.3772	6202	0.00199569	0.0204546
		0.9051	7487	83	7404	166	7570	0.0219287	0.0219113		0.9914	6204.72	6.28151	6198.44	12.563	6211	0.0020227	0.0207523
		0.905	7488	83	7405	166	7571	0.0219258	0.0219113		0.9913	6213.62	6.37591	6207.25	12.7518	6220	0.00205013	0.0211118
		0.9046	7489	83	7406	166	7572	0.0219229	0.0219113		0.9912	6222.53	6.47186	6216.06	12.9437	6229	0.00207798	0.021478
		0.9044	7490	83	7407	166	7573	0.02192	0.0219113		0.9911	6231.43	6.5694	6224.86	13.1388	6238	0.00210625	0.0217719
		0.9043	7491	83	7408	166	7574	0.0219171	0.0219113		0.991	6240.33	6.66853	6233.66	13.3371	6247	0.00213496	0.02209
		0.9038	7493	83	7410	166	7576	0.0219113	0.0219113		0.9908	6249.23	6.7693	6242.46	13.5386	6256	0.0021641	0.022597
		0.9032	7494	84	7410	168	7578	0.0221694	0.0221461		0.9906	6258.13	6.87173	6251.26	13.7435	6265	0.00219369	0.0230115
		0.9031	7495	84	7411	168	7579	0.0221665	0.0221461		0.9905	6267.02	6.97585	6260.05	13.9517	6274	0.00222373	0.0232853
		0.903	7496	84	7412	168	7580	0.0221636	0.0221461		0.9904	6275.92	7.08169	6268.84	14.1634	6283	0.00225424	0.0236485
		0.9029	7497	84	7413	168	7581	0.0221607	0.0221461		0.9903	6284.81	7.18928	6277.62	14.3786	6292	0.00228521	0.0240834
		0.9027	7499	84	7415	168	7583	0.0221548	0.0221461		0.9902	6293.7	7.29865	6286.4	14.5973	6301	0.00231666	0.0245045
		0.9026	7500	84	7416	168	7584	0.0221519	0.0221461		0.99	6302.59	7.40983	6295.18	14.8197	6310	0.0023486	0.0251851
		0.9025	7502	84	7418	168	7586	0.0221461	0.0221461		0.99	6311.48	7.52285	6303.95	15.0457	6319	0.00238103	0.0251851
		0.9024	7502	85	7417	170	7587	0.0224067	0.0223743		0.9899	6320.36	7.63775	6312.72	15.2755	6328	0.00241395	0.0257911
		0.9021	7503	85	7418	170	7588	0.0224038	0.0223743		0.9897	6329.25	7.75456	6321.49	15.5091	6337	0.00244739	0.0262677
		0.902	7504	85	7419	170	7589	0.0224008	0.0223743		0.9896	6338.13	7.87331	6330.25	15.7466	6346	0.00248135	0.0265825
		0.9016	7505	85	7420	170	7590	0.0223979	0.0223743		0.9895	6347.01	7.99403	6339.01	15.9881	6355	0.00251582	0.0269753
		0.9013	7506	85	7421	170	7591	0.0223949	0.0223743		0.9893	6355.88	8.11677	6347.77	16.2335	6364	0.00255084	0.0275254
		0.901	7507	85	7422	170	7592	0.022392	0.0223743		0.9892	6364.76	8.24155	6356.52	16.4831	6373	0.00258639	0.0278559
		0.9009	7509	85	7424	170	7594	0.0223861	0.0223743		0.9889	6373.63	8.36841	6365.26	16.7368	6382	0.0026225	0.0284248
		0.9003	7510	85	7425	170	7595	0.0223831	0.0223743		0.9887	6382.5	8.49738	6374.01	16.9948	6391	0.00265917	0.0289258
		0.9	7511	85	7426	170	7596	0.0223802	0.0223743		0.9886	6391.37	8.62851	6382.74	17.257	6400	0.00269641	0.0293009
		0.8997	7512	85	7427	170	7597	0.0223773	0.0223743		0.9885	6400.24	8.76183	6391.48	17.5237	6409	0.00273423	0.0297906
		0.8994	7513	85	7428	170	7598	0.0223743	0.0223743		0.9884	6409.1	8.89738	6400.21	17.7948	6418	0.00277263	0.0302052
		0.8992	7513	86	7427	172	7599	0.0226346	0.0226226		0.9882	6417.96	9.0352	6408.93	18.0704	6427	0.00281164	0.0307958
		0.8991	7514	86	7428	172	7600	0.0226316	0.0226226		0.9879	6426.82	9.17532	6417.65	18.3506	6436	0.00285125	0.0313693
		0.8989	7516	86	7430	172	7602	0.0226256	0.0226226		0.9876	6435.68	9.3178	6426.36	18.6356	6445	0.00289148	0.031895
		0.8981	7517	86	7431	172	7603	0.0226226	0.0226226		0.9873	6444.54	9.46266	6435.07	18.9253	6454	0.00293234	0.0324897
		0.898	7518	87	7431	174	7605	0.0228797	0.0228797		0.9871	6453.39	9.60995	6443.78	19.2199	6463	0.00297384	0.0329129
		0.8974	7519	89	7430	178	7608	0.0233964	0.0233964		0.9869	6462.24	9.75971	6452.48	19.5194	6472	0.00301598	0.0334653
		0.8972	7520	90	7430	180	7610	0.0236531	0.0235726		0.9867	6471.09	9.91199	6461.18	19.824	6481	0.00305878	0.0339643
		0.8968	7521	90	7431	180	7611	0.02365	0.0235726		0.9864	6479.93	10.0668	6469.87	20.1336	6490	0.00310226	0.0347273
		0.8967	7524	90	7434	180	7614	0.0236407	0.0235726		0.9863	6488.78	10.2243	6478.55	20.4485	6499	0.00314641	0.0351479
		0.8965	7525	90	7435	180	7615	0.0236376	0.0235726		0.9861	6497.62	10.3843	6487.23	20.7687	6508	0.00319125	0.0357389
		0.8964	7526	90	7436	180	7616	0.0236345	0.0235726		0.9858	6506.45	10.5471	6495.91	21.0942	6517	0.0032368	0.0364075
		0.8963	7527	90	7437	180	7617	0.0236314	0.0235726		0.9855	6515.29	10.7126	6504.57	21.4253	6526	0.00328306	0.0369859
		0.8962	7528	90	7438	180	7618	0.0236282	0.0235726		0.9853	6524.12	10.8809	6513.24	21.7619	6535	0.00333005	0.0376434
		0.896	7531	90	7441	180	7621	0.0236189	0.0235726		0.9851	6532.95	11.0521	6521.9	22.1041	6544	0.00337777	0.0382774
		0.8959	7532	90	7442	180	7622	0.0236158	0.0235726		0.9848	6541.77	11.2261	6530.55	22.4522	6553	0.00342624	0.0391032
		0.8955	7534	90	7444	180	7624	0.0236097	0.0235726		0.9844	6550.6	11.403	6539.19	22.8061	6562	0.00347548	0.0397252
		0.8953	7535	90	7445	180	7625	0.0236066	0.0235726		0.9842	6559.42	11.583	6547.83	23.1659	6571	0.00352548	0.0403573
		0.895	7536	90	7446	180	7626	0.0236035	0.0235726		0.984	6568.23	11.7659	6556.47	23.5319	6580	0.00357627	0.0410376
		0.8949	7537	90	7447	180	7627	0.0236004	0.0235726		0.9838	6577.05	11.952	6565.1	23.904	6589	0.00362786	0.0415362
		0.8948	7539	90	7449	180	7629	0.0235942	0.0235726		0.9835	6585.86	12.1412	6573.72	24.2823	6598	0.00368026	0.0422758
		0.8946	7540	90	7450	180	7630	0.0235911	0.0235726		0.9832	6594.67	12.3335	6582.33	24.6671	6607	0.00373348	0.0430288
		0.8944	7541	90	7451	180	7631	0.023588	0.0235726		0.9826	6603.47	12.5292	6590.94	25.0583	6616	0.00378753	0.0439991
		0.8943	7542	90	7452	180	7632	0.0235849	0.0235726		0.9825	6612.27	12.7281	6599.54	25.4562	6625	0.00384244	0.0444512
		0.8942	7543	90	7453	180	7633	0.0235818	0.0235726		0.982	6621.07	12.9304	6608.14	25.8607	6634	0.00389821	0.0453271
		0.8941	7544	90	7454	180	7634	0.0235787	0.0235726		0.9816	6629.86	13.136	6616.73	26.2721	6643	0.00395485	0.0459207
		0.8938	7545	90	7455	180	7635	0.0235756	0.0235726		0.9813	6638.65	13.3452	6625.31	26.6904	6652	0.00401239	0.0469127
		0.8931	7546	90	7456	180	7636	0.0235726	0.0235726		0.981	6647.44	13.5579	6633.88	27.1158	6661	0.00407083	0.0476153
		0.893	7546	91	7455	182	7637	0.0238313	0.0238126		0.9806	6656.23	13.7742	6642.45	27.5483	6670	0.00413018	0.0485083
		0.8923	7547	91	7456	182	7638	0.0238282	0.0238126		0.9804	6665.01	13.9941	6651.01	27.9882	6679	0.00419047	0.0491889
		0.8922	7548	91	7457	182	7639	0.0238251	0.0238126		0.9801	6673.78	14.2177	6659.56	28.4354	6688	0.00425171	0.0499253
		0.8921	7549	91	7458	182	7640	0.023822	0.0238126		0.9799	6682.55	14.4451	6668.11	28.8902	6697	0.0043139	0.0508611
		0.892	7550	91	7459	182	7641	0.0238189	0.0238126		0.9795	6691.32	14.6763	6676.65	29.3526	6706	0.00437707	0.0517662
		0.8919	7551	91	7460	182	7642	0.0238158	0.0238126		0.9792	6700.09	14.9114	6685.18	29.8229	6715	0.00444124	0.0525893
		0.8917	7552	91	7461	182	7643	0.0238126	0.0238126		0.979	6708.85	15.1505	6693.7	30.3011	6724	0.0045064	0.0534749
		0.8916	7554	92	7462	184	7646	0.0240649	0.0240272		0.9785	6717.61	15.3936	6702.21	30.7873	6733	0.00457259	0.0545265
		0.8915	7555	92	7463	184	7647	0.0240617	0.0240272		0.978	6726.36	15.6408	6710.72	31.2817	6742	0.00463982	0.0553926
		0.8914	7556	92	7464	184	7648	0.0240586	0.0240272		0.9776	6735.11	15.8922	6719.22	31.7844	6751	0.0047081	0.05622
		0.8911	7558	92	7466	184	7650	0.0240523	0.0240272		0.9773	6743.85	16.1478	6727.7	32.2956	6760	0.00477745	0.0571651
		0.8907	7559	92	7467	184	7651	0.0240491	0.0240272		0.9771	6752.59	16.4077	6736.18	32.8153	6769	0.00484788	0.0579644
		0.8906	7561	92	7469	184	7653	0.0240429	0.0240272		0.9765	6761.33	16.6719	6744.66	33.3438	6778	0.00491942	0.0591563
		0.8905	7562	92	7470	184	7654	0.0240397	0.0240272		0.9762	6770.06	16.9406	6753.12	33.8812	6787	0.00499207	0.0602047
		0.8904	7564	92	7472	184	7656	0.0240334	0.0240272		0.9758	6778.79	17.2138	6761.57	34.4275	6796	0.00506585	0.0611014
		0.8902	7565	92	7473	184	7657	0.0240303	0.0240272		0.9753	6787.51	17.4915	6770.02	34.9831	6805	0.00514079	0.0621828
		0.8897	7566	92	7474	184	7658	0.0240272	0.0240272		0.9749	6796.23	17.774	6778.45	35.5479	6814	0.00521689	0.0629913
		0.8896	7568	93	7475	186	7661	0.0242788	0.0242535		0.9744	6804.94	18.0611	6786.88	36.1222	6823	0.00529418	0.0641046
		0.8895	7569	93	7476	186	7662	0.0242756	0.0242535		0.9737	6813.65	18.353	6795.29	36.7061	6832	0.00537267	0.0654171
		0.8892	7570	93	7477	186	7663	0.0242725	0.0242535		0.9733	6822.35	18.6499	6803.7	37.2998	6841	0.00545238	0.0664487
		0.8889	7571	93	7478	186	7664	0.0242693	0.0242535		0.9725	6831.05	18.9517	6812.1	37.9033	6850	0.00553333	0.0676198
		0.8887	7572	93	7479	186	7665	0.0242661	0.0242535		0.9721	6839.74	19.2585	6820.48	38.517	6859	0.00561554	0.0686841
		0.8886	7574	93	7481	186	7667	0.0242598	0.0242535		0.9716	6848.43	19.5704	6828.86	39.1408	6868	0.00569901	0.0698922
		0.8882	7575	93	7482	186	7668	0.0242567	0.0242535		0.9711	6857.11	19.8875	6837.22	39.7751	6877	0.00578378	0.070925
		0.888	7576	93	7483	186	7669	0.0242535	0.0242535		0.9707	6865.79	20.2099	6845.58	40.4199	6886	0.00586986	0.0721039
		0.8879	7577	94	7483	188	7671	0.0245079	0.0244983		0.9705	6874.46	20.5377	6853.92	41.0754	6895	0.00595727	0.073167
		0.8877	7578	94	7484	188	7672	0.0245047	0.0244983		0.9698	6883.13	20.8709	6862.26	41.7418	6904	0.00604603	0.0747208
		0.8873	7579	94	7485	188	7673	0.0245015	0.0244983		0.9694	6891.79	21.2096	6870.58	42.4192	6913	0.00613615	0.0758196
		0.8872	7580	94	7486	188	7674	0.0244983	0.0244983		0.9688	6900.45	21.5539	6878.89	43.1078	6922	0.00622765	0.0770735
		0.8866	7582	95	7487	190	7677	0.0247493	0.0247138		0.9683	6909.1	21.9039	6887.19	43.8078	6931	0.00632056	0.0783464
		0.8864	7584	95	7489	190	7679	0.0247428	0.0247138		0.9673	6917.74	22.2597	6895.48	44.5194	6940	0.0064149	0.0796384
		0.8861	7585	95	7490	190	7680	0.0247396	0.0247138		0.967	6926.38	22.6213	6903.76	45.2427	6949	0.00651068	0.0809499
		0.8858	7586	95	7491	190	7681	0.0247364	0.0247138		0.9664	6935.01	22.9889	6912.02	45.9779	6958	0.00660791	0.0823554
		0.8856	7587	95	7492	190	7682	0.0247331	0.0247138		0.9659	6943.64	23.3626	6920.27	46.7251	6967	0.00670664	0.0836316
		0.8855	7588	95	7493	190	7683	0.0247299	0.0247138		0.9654	6952.26	23.7423	6928.52	47.4847	6976	0.00680686	0.0850022
		0.8854	7589	95	7494	190	7684	0.0247267	0.0247138		0.9648	6960.87	24.1283	6936.74	48.2566	6985	0.00690861	0.0863151
		0.885	7590	95	7495	190	7685	0.0247235	0.0247138		0.9642	6969.48	24.5206	6944.96	49.0412	6994	0.0070119	0.0878039
		0.8849	7592	95	7497	190	7687	0.0247171	0.0247138		0.9635	6978.08	24.9193	6953.16	49.8386	7003	0.00711675	0.0891553
		0.8848	7593	95	7498	190	7688	0.0247138	0.0247138		0.9628	6986.68	25.3245	6961.35	50.6489	7012	0.00722318	0.09085
		0.8846	7593	96	7497	192	7689	0.0249707	0.0249221		0.9623	6995.26	25.7362	6969.53	51.4725	7021	0.00733122	0.0921601
		0.8842	7594	96	7498	192	7690	0.0249675	0.0249221		0.9618	7003.85	26.1547	6977.69	52.3094	7030	0.00744088	0.0935703
		0.8839	7595	96	7499	192	7691	0.0249642	0.0249221		0.9615	7012.42	26.5799	6985.84	53.1598	7039	0.00755218	0.0951686
		0.8837	7596	96	7500	192	7692	0.024961	0.0249221		0.9608	7020.99	27.012	6993.98	54.024	7048	0.00766515	0.0970488
		0.8836	7598	96	7502	192	7694	0.0249545	0.0249221		0.9604	7029.55	27.4511	7002.1	54.9021	7057	0.00777981	0.0981749
		0.8829	7599	96	7503	192	7695	0.0249513	0.0249221		0.9595	7038.1	27.8972	7010.21	55.7943	7066	0.00789617	0.0996644
		0.8827	7601	96	7505	192	7697	0.0249448	0.0249221		0.9584	7046.65	28.3504	7018.3	56.7009	7075	0.00801426	0.101441
		0.8826	7602	96	7506	192	7698	0.0249415	0.0249221		0.9579	7055.19	28.811	7026.38	57.622	7084	0.0081341	0.103064
		0.8824	7603	96	7507	192	7699	0.0249383	0.0249221		0.9574	7063.72	29.2789	7034.44	58.5577	7093	0.00825571	0.104708
		0.8822	7604	96	7508	192	7700	0.0249351	0.0249221		0.957	7072.25	29.7542	7042.49	59.5084	7102	0.00837911	0.106095
		0.8818	7605	96	7509	192	7701	0.0249318	0.0249221		0.9558	7080.76	30.2371	7050.53	60.4742	7111	0.00850432	0.108157
		0.8816	7607	96	7511	192	7703	0.0249254	0.0249221		0.9554	7089.27	30.7277	7058.54	61.4553	7120	0.00863136	0.109582
		0.8814	7608	96	7512	192	7704	0.0249221	0.0249221		0.9547	7097.77	31.226	7066.55	62.4519	7129	0.00876026	0.111409
		0.8811	7609	97	7512	194	7706	0.0251752	0.0251589		0.954	7106.27	31.7321	7074.54	63.4642	7138	0.00889104	0.113556
		0.8807	7610	97	7513	194	7707	0.0251719	0.0251589		0.9533	7114.75	32.2462	7082.51	64.4925	7147	0.00902371	0.11494
		0.8804	7611	97	7514	194	7708	0.0251687	0.0251589		0.9524	7123.23	32.7684	7090.46	65.5368	7156	0.0091583	0.11684
		0.8803	7612	97	7515	194	7709	0.0251654	0.0251589		0.9517	7131.7	33.2987	7098.4	66.5975	7165	0.00929483	0.118765
		0.8799	7613	97	7516	194	7710	0.0251621	0.0251589		0.9508	7140.16	33.8373	7106.33	67.6746	7174	0.00943332	0.120922
		0.8797	7614	97	7517	194	7711	0.0251589	0.0251589		0.95	7148.62	34.3843	7114.23	68.7685	7183	0.00957379	0.122586
		0.8794	7617	98	7519	196	7715	0.0254051	0.0254051		0.9494	7157.06	34.9397	7122.12	69.8794	7192	0.00971626	0.124163
		0.8792	7617	99	7518	198	7716	0.025661	0.0256145		0.9489	7165.5	35.5037	7129.99	71.0073	7201	0.00986076	0.125755
		0.8788	7618	99	7519	198	7717	0.0256576	0.0256145		0.9479	7173.92	36.0763	7137.85	72.1527	7210	0.0100073	0.128228
		0.8785	7620	99	7521	198	7719	0.025651	0.0256145		0.9471	7182.34	36.6578	7145.68	73.3155	7219	0.0101559	0.13008
		0.8784	7621	99	7522	198	7720	0.0256477	0.0256145		0.9464	7190.75	37.2481	7153.5	74.4961	7228	0.0103066	0.132063
		0.8779	7622	99	7523	198	7721	0.0256443	0.0256145		0.9458	7199.15	37.8474	7161.31	75.6947	7237	0.0104594	0.133845
		0.8776	7623	99	7524	198	7722	0.025641	0.0256145		0.9447	7207.54	38.4557	7169.09	76.9115	7246	0.0106143	0.136211
		0.8773	7624	99	7525	198	7723	0.0256377	0.0256145		0.9443	7215.93	39.0733	7176.85	78.1466	7255	0.0107714	0.13792
		0.877	7625	99	7526	198	7724	0.0256344	0.0256145		0.9431	7224.3	39.7001	7184.6	79.4003	7264	0.0109307	0.140339
		0.8769	7626	99	7527	198	7725	0.0256311	0.0256145		0.9425	7232.66	40.3364	7192.33	80.6727	7273	0.0110921	0.142204
		0.8768	7627	99	7528	198	7726	0.0256278	0.0256145		0.9417	7241.02	40.9821	7200.04	81.9642	7282	0.0112557	0.144559
		0.8767	7628	99	7529	198	7727	0.0256244	0.0256145		0.9406	7249.36	41.6374	7207.73	83.2749	7291	0.0114216	0.146703
		0.8766	7629	99	7530	198	7728	0.0256211	0.0256145		0.9398	7257.7	42.3025	7215.4	84.6049	7300	0.0115897	0.148749
		0.8763	7630	99	7531	198	7729	0.0256178	0.0256145		0.9391	7266.02	42.9773	7223.05	85.9546	7309	0.0117601	0.150936
		0.8759	7631	99	7532	198	7730	0.0256145	0.0256145		0.9381	7274.34	43.662	7230.68	87.3241	7318	0.0119328	0.15327
		0.8758	7631	100	7531	200	7731	0.0258699	0.0258331		0.9373	7282.64	44.3568	7238.29	88.7135	7327	0.0121078	0.155254
		0.8757	7632	100	7532	200	7732	0.0258665	0.0258331		0.936	7290.94	45.0616	7245.88	90.1232	7336	0.0122851	0.15776
		0.8755	7634	100	7534	200	7734	0.0258598	0.0258331		0.9348	7299.22	45.7766	7253.45	91.5533	7345	0.0124647	0.15991
		0.8753	7635	100	7535	200	7735	0.0258565	0.0258331		0.9341	7307.5	46.502	7261	93.0039	7354	0.0126467	0.162209
		0.8749	7636	100	7536	200	7736	0.0258532	0.0258331		0.9332	7315.76	47.2377	7268.52	94.4754	7363	0.0128311	0.164529
		0.8747	7637	100	7537	200	7737	0.0258498	0.0258331		0.9313	7324.02	47.9839	7276.03	95.9679	7372	0.0130179	0.166871
		0.8746	7638	100	7538	200	7738	0.0258465	0.0258331		0.9303	7332.26	48.7407	7283.52	97.4815	7381	0.0132071	0.168971
		0.8745	7639	100	7539	200	7739	0.0258431	0.0258331		0.9294	7340.49	49.5083	7290.98	99.0165	7390	0.0133987	0.171353
		0.8739	7640	100	7540	200	7740	0.0258398	0.0258331		0.9281	7348.71	50.2866	7298.43	100.573	7399	0.0135928	0.173756
		0.8738	7641	100	7541	200	7741	0.0258365	0.0258331		0.927	7356.92	51.0757	7305.85	102.151	7408	0.0137893	0.176451
		0.8731	7642	100	7542	200	7742	0.0258331	0.0258331		0.9264	7365.12	51.8759	7313.25	103.752	7417	0.0139884	0.178761
		0.873	7642	101	7541	202	7743	0.0260881	0.0260881		0.9251	7373.31	52.6871	7320.63	105.374	7426	0.0141899	0.181503
		0.8728	7642	102	7540	204	7744	0.026343	0.026343		0.9239	7381.49	53.5094	7327.98	107.019	7435	0.0143939	0.184269
		0.8725	7642	103	7539	206	7745	0.0265978	0.0265909		0.9231	7389.66	54.343	7335.31	108.686	7444	0.0146005	0.186499
		0.8718	7644	103	7541	206	7747	0.0265909	0.0265909		0.9219	7397.81	55.1879	7342.62	110.376	7453	0.0148096	0.188886
		0.8717	7644	104	7540	208	7748	0.0268456	0.0268249		0.9204	7405.96	56.0443	7349.91	112.089	7462	0.0150212	0.191147
		0.8716	7645	104	7541	208	7749	0.0268422	0.0268249		0.9188	7414.09	56.9121	7357.18	113.824	7471	0.0152355	0.193996
		0.8714	7646	104	7542	208	7750	0.0268387	0.0268249		0.917	7422.21	57.7916	7364.42	115.583	7480	0.0154523	0.196723
		0.8711	7648	104	7544	208	7752	0.0268318	0.0268249		0.9162	7430.32	58.6827	7371.63	117.365	7489	0.0156717	0.199325
		0.871	7650	104	7546	208	7754	0.0268249	0.0268249		0.9152	7438.41	59.5855	7378.83	119.171	7498	0.0158937	0.201507
		0.8707	7650	105	7545	210	7755	0.0270793	0.0270479		0.9139	7446.5	60.5002	7386	121	7507	0.0161183	0.204582
		0.8706	7651	105	7546	210	7756	0.0270758	0.0270479		0.9128	7454.57	61.4268	7393.15	122.854	7516	0.0163456	0.206941
		0.8705	7652	105	7547	210	7757	0.0270723	0.0270479		0.9105	7462.63	62.3653	7400.27	124.731	7525	0.0165755	0.209908
		0.8703	7653	105	7548	210	7758	0.0270688	0.0270479		0.9098	7470.68	63.316	7407.37	126.632	7534	0.0168081	0.212746
		0.8702	7654	105	7549	210	7759	0.0270653	0.0270479		0.9085	7478.72	64.2787	7414.44	128.557	7543	0.0170433	0.215149
		0.8701	7655	105	7550	210	7760	0.0270619	0.0270479		0.9074	7486.75	65.2537	7421.49	130.507	7552	0.0172812	0.218018
		0.87	7656	105	7551	210	7761	0.0270584	0.0270479		0.9064	7494.76	66.2409	7428.52	132.482	7561	0.0175217	0.2206
		0.8699	7657	105	7552	210	7762	0.0270549	0.0270479		0.9051	7502.76	67.2405	7435.52	134.481	7570	0.017765	0.223348
		0.8697	7658	105	7553	210	7763	0.0270514	0.0270479		0.9031	7510.75	68.2524	7442.5	136.505	7579	0.0180109	0.22611
		0.8694	7659	105	7554	210	7764	0.0270479	0.0270479		0.9021	7518.72	69.2769	7449.45	138.554	7588	0.0182596	0.228886
		0.869	7659	106	7553	212	7765	0.027302	0.0272844		0.8997	7526.69	70.3138	7456.37	140.628	7597	0.0185109	0.231676
		0.8687	7660	106	7554	212	7766	0.0272985	0.0272844		0.8974	7534.64	71.3634	7463.27	142.727	7606	0.018765	0.23479
		0.8685	7661	106	7555	212	7767	0.027295	0.0272844		0.8965	7542.57	72.4256	7470.15	144.851	7615	0.0190218	0.237292
		0.8684	7662	106	7556	212	7768	0.0272915	0.0272844		0.8955	7550.5	73.5004	7477	147.001	7624	0.0192813	0.239961
		0.8683	7663	106	7557	212	7769	0.0272879	0.0272844		0.8942	7558.41	74.588	7483.82	149.176	7633	0.0195436	0.242955
		0.868	7664	106	7558	212	7770	0.0272844	0.0272844		0.8919	7566.31	75.6885	7490.62	151.377	7642	0.0198085	0.245804
		0.8677	7664	107	7557	214	7771	0.0275383	0.0275312		0.8907	7574.2	76.8017	7497.4	153.603	7651	0.0200763	0.248662
		0.8676	7666	107	7559	214	7773	0.0275312	0.0275312		0.8896	7582.07	77.9279	7504.14	155.856	7660	0.0203467	0.25153
		0.8674	7666	108	7558	216	7774	0.0277849	0.0277457		0.888	7589.93	79.0669	7510.87	158.134	7669	0.0206199	0.254408
		0.8672	7668	108	7560	216	7776	0.0277778	0.0277457		0.8864	7597.78	80.219	7517.56	160.438	7678	0.0208958	0.257454
		0.8667	7670	108	7562	216	7778	0.0277706	0.0277457		0.8849	7605.62	81.384	7524.23	162.768	7687	0.0211745	0.260027
		0.8664	7671	108	7563	216	7779	0.0277671	0.0277457		0.8827	7613.44	82.5621	7530.88	165.124	7696	0.0214559	0.263251
		0.8663	7672	108	7564	216	7780	0.0277635	0.0277457		0.8811	7621.25	83.7533	7537.49	167.507	7705	0.02174	0.26616
		0.8662	7673	108	7565	216	7781	0.0277599	0.0277457		0.8794	7629.04	84.9576	7544.08	169.915	7714	0.0220269	0.268751
		0.8661	7675	108	7567	216	7783	0.0277528	0.0277457		0.8773	7636.83	86.175	7550.65	172.35	7723	0.0223165	0.271834
		0.8659	7676	108	7568	216	7784	0.0277492	0.0277457		0.8757	7644.59	87.4056	7557.19	174.811	7732	0.0226088	0.27476
		0.8658	7677	108	7569	216	7785	0.0277457	0.0277457		0.8738	7652.35	88.6493	7563.7	177.299	7741	0.0229038	0.277691
		0.8657	7677	109	7568	218	7786	0.027999	0.027999		0.8714	7660.09	89.9063	7570.19	179.813	7750	0.0232016	0.280626
		0.8655	7677	110	7567	220	7787	0.0282522	0.0282232		0.8702	7667.82	91.1764	7576.65	182.353	7759	0.0235021	0.283565
		0.8654	7678	110	7568	220	7788	0.0282486	0.0282232		0.8684	7675.54	92.4598	7583.08	184.92	7768	0.0238053	0.286506
		0.8652	7679	110	7569	220	7789	0.028245	0.0282232		0.8667	7683.24	93.7565	7589.49	187.513	7777	0.0241112	0.289614
		0.8651	7680	110	7570	220	7790	0.0282413	0.0282232		0.8657	7690.93	95.0663	7595.87	190.133	7786	0.0244198	0.292396
		0.8649	7681	110	7571	220	7791	0.0282377	0.0282232		0.8644	7698.61	96.3895	7602.22	192.779	7795	0.0247311	0.295343
		0.8646	7683	110	7573	220	7793	0.0282305	0.0282232		0.8623	7706.27	97.7259	7608.55	195.452	7804	0.0250451	0.298291
		0.8645	7684	110	7574	220	7794	0.0282268	0.0282232		0.861	7713.92	99.0756	7614.85	198.151	7813	0.0253617	0.301566
		0.8644	7685	110	7575	220	7795	0.0282232	0.0282232		0.8599	7721.56	100.439	7621.12	200.877	7822	0.025681	0.304185
		0.8643	7685	111	7574	222	7796	0.0284761	0.028447		0.8571	7729.19	101.815	7627.37	203.629	7831	0.026003	0.306804
		0.8639	7686	111	7575	222	7797	0.0284725	0.028447		0.8551	7736.8	103.204	7633.59	206.408	7840	0.0263276	0.310076
		0.8638	7687	111	7576	222	7798	0.0284688	0.028447		0.8534	7744.39	104.607	7639.79	209.214	7849	0.0266548	0.313018
		0.8633	7688	111	7577	222	7799	0.0284652	0.028447		0.8511	7751.98	106.023	7645.95	212.046	7858	0.0269847	0.316121
		0.8632	7689	111	7578	222	7800	0.0284615	0.028447		0.8491	7759.55	107.452	7652.1	214.904	7867	0.0273171	0.31873
		0.8631	7690	111	7579	222	7801	0.0284579	0.028447		0.8467	7767.11	108.894	7658.21	217.789	7876	0.0276522	0.321825
		0.8629	7691	111	7580	222	7802	0.0284542	0.028447		0.8455	7774.65	110.35	7664.3	220.7	7885	0.0279898	0.324591
		0.8625	7692	111	7581	222	7803	0.0284506	0.028447		0.8437	7782.18	111.819	7670.36	223.637	7894	0.02833	0.327351
		0.8623	7693	111	7582	222	7804	0.028447	0.028447		0.8425	7789.7	113.3	7676.4	226.601	7903	0.0286728	0.330593
		0.8622	7693	112	7581	224	7805	0.0286996	0.0286996		0.8405	7797.2	114.795	7682.41	229.591	7912	0.029018	0.333503
		0.8619	7693	113	7580	226	7806	0.0289521	0.0289373		0.8387	7804.7	116.303	7688.39	232.607	7921	0.0293658	0.336408
		0.8618	7694	113	7581	226	7807	0.0289484	0.0289373		0.8365	7812.18	117.824	7694.35	235.649	7930	0.0297161	0.339305
		0.8617	7696	113	7583	226	7809	0.028941	0.0289373		0.8344	7819.64	119.359	7700.28	238.717	7939	0.0300689	0.342194
		0.8615	7697	113	7584	226	7810	0.0289373	0.0289373		0.8313	7827.09	120.906	7706.19	241.811	7948	0.0304242	0.345395
		0.8611	7697	115	7582	230	7812	0.0294419	0.0294306		0.8302	7834.53	122.466	7712.07	244.931	7957	0.0307819	0.347948
		0.861	7700	115	7585	230	7815	0.0294306	0.0294306		0.8285	7841.96	124.039	7717.92	248.077	7966	0.031142	0.350653
		0.8609	7701	116	7585	232	7817	0.0296789	0.0296561		0.8268	7849.38	125.624	7723.75	251.249	7975	0.0315045	0.353349
		0.8606	7702	116	7586	232	7818	0.0296751	0.0296561		0.8251	7856.78	127.223	7729.55	254.446	7984	0.0318695	0.356509
		0.8605	7703	116	7587	232	7819	0.0296713	0.0296561		0.8233	7864.17	128.834	7735.33	257.669	7993	0.0322368	0.359342
		0.8603	7704	116	7588	232	7820	0.0296675	0.0296561		0.8219	7871.54	130.458	7741.08	260.917	8002	0.0326065	0.362008
		0.86	7705	116	7589	232	7821	0.0296637	0.0296561		0.8186	7878.9	132.095	7746.81	264.19	8011	0.0329785	0.364975
		0.8599	7706	116	7590	232	7822	0.0296599	0.0296561		0.8154	7886.26	133.745	7752.51	267.489	8020	0.0333528	0.367929
		0.8593	7707	116	7591	232	7823	0.0296561	0.0296561		0.8141	7893.59	135.407	7758.19	270.813	8029	0.0337294	0.37056
		0.859	7707	117	7590	234	7824	0.029908	0.0298927		0.8109	7900.92	137.081	7763.84	274.162	8038	0.0341082	0.373488
		0.8587	7708	117	7591	234	7825	0.0299042	0.0298927		0.8095	7908.23	138.768	7769.46	277.536	8047	0.0344894	0.376095
		0.8584	7709	117	7592	234	7826	0.0299003	0.0298927		0.8073	7915.53	140.467	7775.07	280.934	8056	0.0348727	0.378843
		0.8575	7710	117	7593	234	7827	0.0298965	0.0298927		0.8043	7922.82	142.179	7780.64	284.358	8065	0.0352582	0.381425
		0.8572	7711	117	7594	234	7828	0.0298927	0.0298927		0.8016	7930.1	143.903	7786.19	287.805	8074	0.035646	0.384295
		0.8571	7713	118	7595	236	7831	0.0301366	0.0301136		0.7993	7937.36	145.639	7791.72	291.278	8083	0.0360358	0.387
		0.8568	7714	118	7596	236	7832	0.0301328	0.0301136		0.7973	7944.61	147.387	7797.23	294.774	8092	0.0364278	0.38969
		0.8565	7715	118	7597	236	7833	0.0301289	0.0301136		0.7952	7951.85	149.147	7802.71	298.295	8101	0.036822	0.392365
		0.8564	7717	118	7599	236	7835	0.0301213	0.0301136		0.7943	7959.08	150.92	7808.16	301.839	8110	0.0372182	0.395024
		0.8563	7718	118	7600	236	7836	0.0301174	0.0301136		0.7911	7966.3	152.704	7813.59	305.408	8119	0.0376164	0.397668
		0.8561	7719	118	7601	236	7837	0.0301136	0.0301136		0.7882	7973.5	154.5	7819	309	8128	0.0380167	0.400295
		0.8559	7719	119	7600	238	7838	0.0303649	0.0303262		0.7859	7980.69	156.308	7824.38	312.616	8137	0.038419	0.402906
		0.8555	7720	119	7601	238	7839	0.030361	0.0303262		0.7846	7987.87	158.127	7829.75	316.255	8146	0.0388233	0.4055
		0.8551	7721	119	7602	238	7840	0.0303571	0.0303262		0.7821	7995.04	159.959	7835.08	319.917	8155	0.0392296	0.408078
		0.8547	7723	119	7604	238	7842	0.0303494	0.0303262		0.78	8002.2	161.801	7840.4	323.603	8164	0.0396378	0.410639
		0.8543	7724	119	7605	238	7843	0.0303455	0.0303262		0.7779	8009.34	163.656	7845.69	327.311	8173	0.0400479	0.413323
		0.8541	7727	119	7608	238	7846	0.0303339	0.0303262		0.7745	8016.48	165.521	7850.96	331.042	8182	0.0404598	0.415847
		0.8537	7728	119	7609	238	7847	0.0303301	0.0303262		0.7723	8023.6	167.398	7856.2	334.796	8191	0.0408737	0.418354
		0.8536	7729	119	7610	238	7848	0.0303262	0.0303262		0.7708	8030.71	169.286	7861.43	338.573	8200	0.0412894	0.420706
		0.8534	7729	120	7609	240	7849	0.0305771	0.030546		0.7687	8037.81	171.186	7866.63	342.372	8209	0.0417068	0.423041
		0.8533	7731	120	7611	240	7851	0.0305694	0.030546		0.7663	8044.9	173.096	7871.81	346.192	8218	0.0421261	0.425631
		0.853	7732	120	7612	240	7852	0.0305655	0.030546		0.7646	8051.98	175.018	7876.96	350.035	8227	0.0425471	0.428067
		0.8526	7733	120	7613	240	7853	0.0305616	0.030546		0.7614	8059.05	176.95	7882.1	353.9	8236	0.0429699	0.430617
		0.8524	7735	120	7615	240	7855	0.0305538	0.030546		0.7593	8066.11	178.893	7887.21	357.786	8245	0.0433943	0.432882
		0.8521	7736	120	7616	240	7856	0.0305499	0.030546		0.7562	8073.15	180.847	7892.31	361.694	8254	0.0438205	0.435261
		0.852	7737	120	7617	240	7857	0.030546	0.030546		0.755	8080.19	182.812	7897.38	365.623	8263	0.0442483	0.437622
		0.8511	7738	121	7617	242	7859	0.0307927	0.0307771		0.7531	8087.21	184.787	7902.43	369.574	8272	0.0446777	0.439964
		0.8505	7740	121	7619	242	7861	0.0307849	0.0307771		0.7507	8094.23	186.772	7907.46	373.545	8281	0.0451087	0.442287
		0.8502	7742	121	7621	242	7863	0.0307771	0.0307771		0.7489	8101.23	188.769	7912.46	377.537	8290	0.0455413	0.44459
		0.8495	7743	122	7621	244	7865	0.0310235	0.0310038		0.7467	8108.23	190.775	7917.45	381.55	8299	0.0459754	0.446875
		0.8491	7745	122	7623	244	7867	0.0310156	0.0310038		0.7434	8115.21	192.792	7922.42	385.583	8308	0.0464111	0.44914
		0.8487	7747	122	7625	244	7869	0.0310078	0.0310038		0.7409	8122.18	194.818	7927.36	389.637	8317	0.0468482	0.451386
		0.8486	7748	122	7626	244	7870	0.0310038	0.0310038		0.7386	8129.14	196.855	7932.29	393.71	8326	0.0472868	0.453613
		0.8478	7748	124	7624	248	7872	0.0315041	0.0314402		0.7361	8136.1	198.902	7937.2	397.804	8335	0.0477269	0.45582
		0.8472	7750	124	7626	248	7874	0.0314961	0.0314402		0.7345	8143.04	200.959	7942.08	401.917	8344	0.0481684	0.458008
		0.847	7751	124	7627	248	7875	0.0314921	0.0314402		0.7316	8149.97	203.025	7946.95	406.05	8353	0.0486113	0.460177
		0.8467	7752	124	7628	248	7876	0.0314881	0.0314402		0.7298	8156.9	205.101	7951.8	410.202	8362	0.0490555	0.462327
		0.8465	7753	124	7629	248	7877	0.0314841	0.0314402		0.7273	8163.81	207.187	7956.63	414.374	8371	0.0495011	0.464457
		0.8463	7754	124	7630	248	7878	0.0314801	0.0314402		0.7242	8170.72	209.282	7961.44	418.565	8380	0.0499481	0.466569
		0.8461	7756	124	7632	248	7880	0.0314721	0.0314402		0.7223	8177.61	211.387	7966.23	422.774	8389	0.0503963	0.468892
		0.846	7758	124	7634	248	7882	0.0314641	0.0314402		0.7205	8184.5	213.501	7971	427.003	8398	0.0508457	0.470733
		0.8457	7759	124	7635	248	7883	0.0314601	0.0314402		0.719	8191.38	215.625	7975.75	431.249	8407	0.0512965	0.472787
		0.8455	7761	124	7637	248	7885	0.0314521	0.0314402		0.7172	8198.24	217.757	7980.49	435.515	8416	0.0517484	0.474709
		0.8454	7762	124	7638	248	7886	0.0314481	0.0314402		0.7148	8205.1	219.899	7985.2	439.798	8425	0.0522016	0.476837
		0.845	7763	124	7639	248	7887	0.0314441	0.0314402		0.7125	8211.95	222.05	7989.9	444.1	8434	0.0526559	0.478834
		0.8449	7764	124	7640	248	7888	0.0314402	0.0314402		0.7091	8218.79	224.21	7994.58	448.419	8443	0.0531114	0.480812
		0.8448	7765	125	7640	250	7890	0.0316857	0.0316656		0.7079	8225.62	226.378	7999.24	452.756	8452	0.0535679	0.48288
		0.8447	7766	125	7641	250	7891	0.0316817	0.0316656		0.706	8232.44	228.555	8003.89	457.111	8461	0.0540256	0.484497
		0.8437	7769	125	7644	250	7894	0.0316696	0.0316656		0.7029	8239.26	230.741	8008.52	461.483	8470	0.0544844	0.486634
		0.8435	7770	125	7645	250	7895	0.0316656	0.0316656		0.7002	8246.06	232.936	8013.13	465.872	8479	0.0549442	0.488538
		0.8433	7772	126	7646	252	7898	0.0319068	0.0318826		0.6979	8252.86	235.139	8017.72	470.278	8488	0.0554051	0.490423
		0.8432	7773	126	7647	252	7899	0.0319028	0.0318826		0.6962	8259.65	237.351	8022.3	474.702	8497	0.055867	0.49229
		0.8428	7774	126	7648	252	7900	0.0318987	0.0318826		0.6938	8266.43	239.571	8026.86	479.142	8506	0.0563298	0.494139
		0.8427	7775	126	7649	252	7901	0.0318947	0.0318826		0.6916	8273.2	241.799	8031.4	483.598	8515	0.0567936	0.49597
		0.8426	7776	126	7650	252	7902	0.0318907	0.0318826		0.6893	8279.96	244.035	8035.93	488.071	8524	0.0572584	0.497683
		0.8425	7777	126	7651	252	7903	0.0318866	0.0318826		0.6864	8286.72	246.28	8040.44	492.56	8533	0.0577241	0.499578
		0.8423	7778	126	7652	252	7904	0.0318826	0.0318826		0.6852	8293.47	248.532	8044.94	497.065	8542	0.0581907	0.501356
		0.8422	7778	127	7651	254	7905	0.0321316	0.0321234		0.6825	8300.21	250.793	8049.41	501.586	8551	0.0586582	0.503117
		0.8419	7780	127	7653	254	7907	0.0321234	0.0321234		0.6802	8306.94	253.061	8053.88	506.123	8560	0.0591265	0.504956
		0.8414	7780	128	7652	256	7908	0.0323723	0.0323559		0.6777	8313.66	255.338	8058.32	510.675	8569	0.0595956	0.506586
		0.8408	7781	128	7653	256	7909	0.0323682	0.0323559		0.6765	8320.38	257.621	8062.76	515.243	8578	0.0600656	0.50839
		0.8407	7782	128	7654	256	7910	0.0323641	0.0323559		0.6736	8327.09	259.913	8067.17	519.826	8587	0.0605364	0.509894
		0.8406	7783	128	7655	256	7911	0.03236	0.0323559		0.6702	8333.79	262.212	8071.58	524.424	8596	0.0610079	0.511663
		0.8405	7784	128	7656	256	7912	0.0323559	0.0323559		0.6691	8340.48	264.519	8075.96	529.038	8605	0.0614803	0.513322
		0.8404	7784	129	7655	258	7913	0.0326046	0.0325963		0.667	8347.17	266.833	8080.33	533.666	8614	0.0619533	0.514965
		0.8401	7785	129	7656	258	7914	0.0326005	0.0325963		0.6646	8353.85	269.154	8084.69	538.309	8623	0.0624271	0.516592
		0.8397	7786	129	7657	258	7915	0.0325963	0.0325963		0.6621	8360.52	271.483	8089.03	542.966	8632	0.0629015	0.518202
		0.8395	7787	130	7657	260	7917	0.0328407	0.0328366		0.6606	8367.18	273.819	8093.36	547.638	8641	0.0633767	0.519709
		0.8394	7788	130	7658	260	7918	0.0328366	0.0328366		0.6573	8373.84	276.162	8097.68	552.324	8650	0.0638525	0.521376
		0.8393	7788	131	7657	262	7919	0.033085	0.0330725		0.6549	8380.49	278.512	8101.98	557.024	8659	0.0643289	0.52294
		0.8391	7789	131	7658	262	7920	0.0330808	0.0330725		0.6524	8387.13	280.869	8106.26	561.738	8668	0.064806	0.524489
		0.8387	7790	131	7659	262	7921	0.0330766	0.0330725		0.6482	8393.77	283.233	8110.53	566.466	8677	0.0652837	0.526022
		0.8385	7791	131	7660	262	7922	0.0330725	0.0330725		0.6465	8400.4	285.604	8114.79	571.208	8686	0.0657619	0.52754
		0.8382	7791	132	7659	264	7923	0.0333207	0.0333165		0.6445	8407.02	287.982	8119.04	575.964	8695	0.0662408	0.528961
		0.838	7792	132	7660	264	7924	0.0333165	0.0333165		0.6422	8413.63	290.366	8123.27	580.732	8704	0.0667202	0.53045
		0.8377	7793	133	7660	266	7926	0.0335604	0.0335562		0.6395	8420.24	292.757	8127.49	585.515	8713	0.0672001	0.532007
		0.8374	7794	133	7661	266	7927	0.0335562	0.0335562		0.6368	8426.85	295.155	8131.69	590.31	8722	0.0676806	0.533468
		0.8372	7794	135	7659	270	7929	0.0340522	0.0340265		0.6354	8433.44	297.559	8135.88	595.118	8731	0.0681615	0.534994
		0.8365	7795	135	7660	270	7930	0.0340479	0.0340265		0.6335	8440.03	299.97	8140.06	599.94	8740	0.068643	0.536346
		0.8363	7796	135	7661	270	7931	0.0340436	0.0340265		0.6317	8446.61	302.387	8144.23	604.774	8749	0.0691249	0.537687
		0.8359	7797	135	7662	270	7932	0.0340393	0.0340265		0.6288	8453.19	304.81	8148.38	609.621	8758	0.0696073	0.53917
		0.8357	7798	135	7663	270	7933	0.034035	0.0340265		0.6263	8459.76	307.24	8152.52	614.48	8767	0.0700902	0.540562
		0.8354	7799	135	7664	270	7934	0.0340308	0.0340265		0.6235	8466.32	309.676	8156.65	619.352	8776	0.0705734	0.542017
		0.8352	7800	135	7665	270	7935	0.0340265	0.0340265		0.6211	8472.88	312.118	8160.76	624.237	8785	0.0710571	0.543458
		0.8349	7800	136	7664	272	7936	0.0342742	0.0342268		0.6191	8479.43	314.567	8164.87	629.133	8794	0.0715412	0.54466
		0.8347	7801	136	7665	272	7937	0.0342699	0.0342268		0.6175	8485.98	317.021	8168.96	634.042	8803	0.0720257	0.546
		0.8345	7802	136	7666	272	7938	0.0342656	0.0342268		0.6153	8492.52	319.481	8173.04	638.963	8812	0.0725105	0.547255
		0.8344	7803	136	7667	272	7939	0.0342612	0.0342268		0.6124	8499.05	321.948	8177.1	643.895	8821	0.0729957	0.548644
		0.8341	7804	136	7668	272	7940	0.0342569	0.0342268		0.6104	8505.58	324.42	8181.16	648.839	8830	0.0734812	0.549948
		0.8339	7805	136	7669	272	7941	0.0342526	0.0342268		0.6074	8512.1	326.898	8185.2	653.795	8839	0.0739671	0.551239
		0.8331	7806	136	7670	272	7942	0.0342483	0.0342268		0.6057	8518.62	329.381	8189.24	658.763	8848	0.0744533	0.55252
		0.8328	7807	136	7671	272	7943	0.034244	0.0342268		0.6042	8525.13	331.871	8193.26	663.742	8857	0.0749398	0.553788
		0.8327	7808	136	7672	272	7944	0.0342397	0.0342268		0.6021	8531.63	334.366	8197.27	668.732	8866	0.0754266	0.555045
		0.8325	7809	136	7673	272	7945	0.0342354	0.0342268		0.6002	8538.13	336.867	8201.27	673.734	8875	0.0759137	0.556291
		0.8317	7810	136	7674	272	7946	0.0342311	0.0342268		0.5987	8544.63	339.373	8205.25	678.747	8884	0.076401	0.557526
		0.8316	7811	136	7675	272	7947	0.0342268	0.0342268		0.5969	8551.11	341.885	8209.23	683.771	8893	0.0768886	0.55875
		0.8313	7813	137	7676	274	7950	0.0344654	0.0344611		0.5945	8557.6	344.403	8213.19	688.806	8902	0.0773765	0.559896
		0.831	7814	137	7677	274	7951	0.0344611	0.0344611		0.5925	8564.07	346.926	8217.15	693.851	8911	0.0778646	0.561233
		0.8309	7814	138	7676	276	7952	0.0347082	0.0346473		0.5911	8570.55	349.454	8221.09	698.908	8920	0.0783529	0.562293
		0.8308	7815	138	7677	276	7953	0.0347039	0.0346473		0.5885	8577.01	351.987	8225.03	703.975	8929	0.0788414	0.563476
		0.8305	7816	138	7678	276	7954	0.0346995	0.0346473		0.5853	8583.47	354.526	8228.95	709.053	8938	0.0793301	0.564713
		0.8303	7818	138	7680	276	7956	0.0346908	0.0346473		0.583	8589.93	357.07	8232.86	714.141	8947	0.079819	0.565876
		0.8302	7819	138	7681	276	7957	0.0346864	0.0346473		0.5818	8596.38	359.62	8236.76	719.239	8956	0.0803081	0.567028
		0.8301	7820	138	7682	276	7958	0.0346821	0.0346473		0.5792	8602.83	362.174	8240.65	724.348	8965	0.0807974	0.568108
		0.8294	7822	138	7684	276	7960	0.0346734	0.0346473		0.5759	8609.27	364.734	8244.53	729.468	8974	0.0812868	0.569305
		0.8291	7825	138	7687	276	7963	0.0346603	0.0346473		0.5738	8615.7	367.299	8248.4	734.597	8983	0.0817764	0.570492
		0.8288	7826	138	7688	276	7964	0.034656	0.0346473		0.572	8622.13	369.868	8252.26	739.736	8992	0.0822661	0.571545
		0.8285	7828	138	7690	276	7966	0.0346473	0.0346473		0.57	8628.56	372.443	8256.11	744.886	9001	0.0827559	0.57259
		0.8284	7828	139	7689	278	7967	0.0348939	0.0348721		0.5677	8634.98	375.023	8259.95	750.045	9010	0.0832459	0.57381
		0.8282	7829	139	7690	278	7968	0.0348896	0.0348721		0.566	8641.39	377.607	8263.79	755.214	9019	0.0837359	0.574838
		0.8281	7830	139	7691	278	7969	0.0348852	0.0348721		0.564	8647.8	380.197	8267.61	760.393	9028	0.0842261	0.575919
		0.8278	7831	139	7692	278	7970	0.0348808	0.0348721		0.5615	8654.21	382.791	8271.42	765.582	9037	0.0847164	0.576991
		0.8271	7832	139	7693	278	7971	0.0348764	0.0348721		0.5595	8660.61	385.39	8275.22	770.78	9046	0.0852068	0.577937
		0.827	7833	139	7694	278	7972	0.0348721	0.0348721		0.5565	8667.01	387.994	8279.01	775.988	9055	0.0856972	0.57911
		0.8268	7835	140	7695	280	7975	0.0351097	0.0350921		0.5553	8673.4	390.603	8282.79	781.205	9064	0.0861877	0.580158
		0.8267	7836	140	7696	280	7976	0.0351053	0.0350921		0.5535	8679.78	393.216	8286.57	786.432	9073	0.0866783	0.581141
		0.8263	7837	140	7697	280	7977	0.0351009	0.0350921		0.552	8686.17	395.834	8290.33	791.668	9082	0.0871689	0.582231
		0.8259	7838	140	7698	280	7978	0.0350965	0.0350921		0.5504	8692.54	398.457	8294.09	796.913	9091	0.0876596	0.583313
		0.8258	7839	140	7699	280	7979	0.0350921	0.0350921		0.5487	8698.92	401.084	8297.83	802.167	9100	0.0881503	0.58433
		0.8257	7839	141	7698	282	7980	0.0353383	0.0353339		0.5475	8705.28	403.716	8301.57	807.431	9109	0.088641	0.585284
		0.8256	7840	141	7699	282	7981	0.0353339	0.0353339		0.5453	8711.65	406.352	8305.3	812.704	9118	0.0891318	0.586342
		0.8252	7841	142	7699	284	7983	0.0355756	0.0355533		0.5438	8718.01	408.993	8309.01	817.985	9127	0.0896226	0.587283
		0.8251	7842	142	7700	284	7984	0.0355711	0.0355533		0.5403	8724.36	411.638	8312.72	823.276	9136	0.0901134	0.588217
		0.8246	7843	142	7701	284	7985	0.0355667	0.0355533		0.5391	8730.71	414.288	8316.42	828.575	9145	0.0906042	0.589255
		0.8242	7844	142	7702	284	7986	0.0355622	0.0355533		0.5374	8737.06	416.942	8320.12	833.883	9154	0.091095	0.59023
		0.8241	7845	142	7703	284	7987	0.0355578	0.0355533		0.5356	8743.4	419.6	8323.8	839.2	9163	0.0915857	0.5912
		0.8239	7846	142	7704	284	7988	0.0355533	0.0355533		0.5344	8749.74	422.263	8327.47	844.526	9172	0.0920765	0.592162
		0.8236	7847	143	7704	286	7990	0.0357947	0.0357724		0.5328	8756.07	424.93	8331.14	849.86	9181	0.0925673	0.593119
		0.8234	7849	143	7706	286	7992	0.0357858	0.0357724		0.5308	8762.4	427.601	8334.8	855.203	9190	0.093058	0.594069
		0.8233	7850	143	7707	286	7993	0.0357813	0.0357724		0.5292	8768.72	430.277	8338.45	860.554	9199	0.0935487	0.595013
		0.8232	7851	143	7708	286	7994	0.0357768	0.0357724		0.527	8775.04	432.957	8342.09	865.914	9208	0.0940393	0.595952
		0.8226	7852	143	7709	286	7995	0.0357724	0.0357724		0.5246	8781.36	435.641	8345.72	871.282	9217	0.0945299	0.596884
		0.8224	7854	144	7710	288	7998	0.036009	0.0359775		0.5231	8787.67	438.329	8349.34	876.659	9226	0.0950205	0.597862
		0.8223	7855	144	7711	288	7999	0.0360045	0.0359775		0.5214	8793.98	441.022	8352.96	882.044	9235	0.095511	0.598783
		0.8221	7856	144	7712	288	8000	0.036	0.0359775		0.5202	8800.28	443.718	8356.56	887.437	9244	0.0960014	0.599647
		0.8219	7858	144	7714	288	8002	0.035991	0.0359775		0.5184	8806.58	446.419	8360.16	892.838	9253	0.0964918	0.600557
		0.8216	7859	144	7715	288	8003	0.0359865	0.0359775		0.5157	8812.88	449.124	8363.75	898.248	9262	0.0969821	0.601462
		0.8195	7860	144	7716	288	8004	0.035982	0.0359775		0.5146	8819.17	451.833	8367.33	903.665	9271	0.0974723	0.602261
		0.8194	7861	144	7717	288	8005	0.0359775	0.0359775		0.5136	8825.45	454.546	8370.91	909.091	9280	0.0979624	0.603206
		0.8193	7861	145	7716	290	8006	0.0362228	0.0362047		0.5117	8831.74	457.262	8374.48	914.525	9289	0.0984525	0.604144
		0.819	7863	145	7718	290	8008	0.0362138	0.0362047		0.5097	8838.02	459.983	8378.03	919.967	9298	0.0989424	0.605029
		0.8188	7865	145	7720	290	8010	0.0362047	0.0362047		0.5086	8844.29	462.708	8381.58	925.416	9307	0.0994323	0.605908
		0.8186	7865	146	7719	292	8011	0.0364499	0.0364317		0.5068	8850.56	465.437	8385.13	930.874	9316	0.0999221	0.606782
		0.8184	7866	146	7720	292	8012	0.0364453	0.0364317		0.5055	8856.83	468.17	8388.66	936.339	9325	0.100412	0.607652
		0.8179	7867	146	7721	292	8013	0.0364408	0.0364317		0.5041	8863.09	470.906	8392.19	941.812	9334	0.100901	0.608517
		0.8178	7868	146	7722	292	8014	0.0364362	0.0364317		0.5021	8869.35	473.647	8395.71	947.293	9343	0.101391	0.609473
		0.8177	7869	146	7723	292	8015	0.0364317	0.0364317		0.5011	8875.61	476.391	8399.22	952.782	9352	0.10188	0.610234
		0.8173	7869	147	7722	294	8016	0.0366766	0.0366675		0.4983	8881.86	479.139	8402.72	958.278	9361	0.102369	0.611085
		0.817	7870	147	7723	294	8017	0.0366721	0.0366675		0.497	8888.11	481.891	8406.22	963.782	9370	0.102858	0.61198
		0.8163	7871	147	7724	294	8018	0.0366675	0.0366675		0.4954	8894.35	484.647	8409.71	969.294	9379	0.103347	0.612776
		0.816	7871	148	7723	296	8019	0.0369123	0.0367839		0.4939	8900.59	487.407	8413.19	974.813	9388	0.103836	0.613615
		0.8154	7873	148	7725	296	8021	0.0369031	0.0367839		0.4919	8906.83	490.17	8416.66	980.34	9397	0.104325	0.61445
		0.8153	7875	148	7727	296	8023	0.0368939	0.0367839		0.4903	8913.06	492.937	8420.13	985.874	9406	0.104813	0.615327
		0.8152	7876	148	7728	296	8024	0.0368893	0.0367839		0.4892	8919.29	495.708	8423.58	991.416	9415	0.105302	0.616108
		0.8151	7877	148	7729	296	8025	0.0368847	0.0367839		0.4871	8925.52	498.482	8427.04	996.965	9424	0.10579	0.616931
		0.8147	7879	148	7731	296	8027	0.0368755	0.0367839		0.4855	8931.74	501.261	8430.48	1002.52	9433	0.106278	0.617705
		0.8146	7880	148	7732	296	8028	0.036871	0.0367839		0.4833	8937.96	504.043	8433.91	1008.09	9442	0.106766	0.618566
		0.8141	7881	148	7733	296	8029	0.0368664	0.0367839		0.4823	8944.17	506.828	8437.34	1013.66	9451	0.107254	0.619423
		0.8137	7882	148	7734	296	8030	0.0368618	0.0367839		0.481	8950.38	509.617	8440.77	1019.23	9460	0.107742	0.620141
		0.8136	7883	148	7735	296	8031	0.0368572	0.0367839		0.4787	8956.59	512.41	8444.18	1024.82	9469	0.108229	0.621036
		0.8134	7884	148	7736	296	8032	0.0368526	0.0367839		0.4781	8962.79	515.207	8447.59	1030.41	9478	0.108716	0.621704
		0.8133	7886	148	7738	296	8034	0.0368434	0.0367839		0.4756	8968.99	518.007	8450.99	1036.01	9487	0.109203	0.622679
		0.8124	7887	148	7739	296	8035	0.0368388	0.0367839		0.4745	8975.19	520.81	8454.38	1041.62	9496	0.10969	0.623385
		0.8119	7888	148	7740	296	8036	0.0368342	0.0367839		0.4732	8981.38	523.618	8457.76	1047.24	9505	0.110177	0.624177
		0.8115	7889	148	7741	296	8037	0.0368297	0.0367839		0.4714	8987.57	526.428	8461.14	1052.86	9514	0.110664	0.624921
		0.8109	7891	148	7743	296	8039	0.0368205	0.0367839		0.4701	8993.76	529.243	8464.51	1058.49	9523	0.11115	0.62575
		0.8105	7892	148	7744	296	8040	0.0368159	0.0367839		0.469	8999.94	532.061	8467.88	1064.12	9532	0.111637	0.626575
		0.8102	7893	148	7745	296	8041	0.0368113	0.0367839		0.4676	9006.12	534.882	8471.24	1069.76	9541	0.112123	0.627397
		0.8101	7894	148	7746	296	8042	0.0368068	0.0367839		0.4659	9012.29	537.707	8474.59	1075.41	9550	0.112609	0.628172
		0.81	7895	148	7747	296	8043	0.0368022	0.0367839		0.4646	9018.46	540.535	8477.93	1081.07	9559	0.113094	0.628859
		0.8099	7897	148	7749	296	8045	0.036793	0.0367839		0.4634	9024.63	543.367	8481.27	1086.73	9568	0.11358	0.629629
		0.8097	7898	148	7750	296	8046	0.0367885	0.0367839		0.4621	9030.8	546.202	8484.6	1092.4	9577	0.114065	0.630353
		0.8095	7899	148	7751	296	8047	0.0367839	0.0367839		0.4612	9036.96	549.041	8487.92	1098.08	9586	0.114551	0.631203
		0.8094	7899	149	7750	298	8048	0.0370278	0.0370278		0.4594	9043.12	551.883	8491.23	1103.77	9595	0.115036	0.631922
		0.809	7899	150	7749	300	8049	0.0372717	0.0372208		0.4581	9049.27	554.728	8494.54	1109.46	9604	0.11552	0.632681
		0.8086	7901	150	7751	300	8051	0.0372625	0.0372208		0.4572	9055.42	557.577	8497.85	1115.15	9613	0.116005	0.633395
		0.8084	7902	150	7752	300	8052	0.0372578	0.0372208		0.4557	9061.57	560.43	8501.14	1120.86	9622	0.116489	0.634232
		0.8079	7903	150	7753	300	8053	0.0372532	0.0372208		0.4549	9067.71	563.285	8504.43	1126.57	9631	0.116973	0.6349
		0.8078	7904	150	7754	300	8054	0.0372486	0.0372208		0.4533	9073.86	566.145	8507.71	1132.29	9640	0.117457	0.63569
		0.8076	7905	150	7755	300	8055	0.0372439	0.0372208		0.4519	9079.99	569.007	8510.99	1138.01	9649	0.117941	0.636436
		0.8073	7906	150	7756	300	8056	0.0372393	0.0372208		0.4507	9086.13	571.873	8514.25	1143.75	9658	0.118425	0.637179
		0.8062	7907	150	7757	300	8057	0.0372347	0.0372208		0.4495	9092.26	574.742	8517.52	1149.48	9667	0.118908	0.63792
		0.8061	7908	150	7758	300	8058	0.0372301	0.0372208		0.4484	9098.39	577.615	8520.77	1155.23	9676	0.119391	0.6387
		0.8057	7909	150	7759	300	8059	0.0372255	0.0372208		0.447	9104.51	580.49	8524.02	1160.98	9685	0.119874	0.639354
		0.8054	7910	150	7760	300	8060	0.0372208	0.0372208		0.4446	9110.63	583.369	8527.26	1166.74	9694	0.120357	0.64017
		0.8048	7910	151	7759	302	8061	0.0374643	0.0374643		0.4427	9116.75	586.252	8530.5	1172.5	9703	0.120839	0.640821
		0.8044	7911	152	7759	304	8063	0.0377031	0.0376844		0.4406	9122.86	589.138	8533.72	1178.28	9712	0.121322	0.641591
		0.8043	7913	152	7761	304	8065	0.0376937	0.0376844		0.4397	9128.97	592.027	8536.95	1184.05	9721	0.121804	0.642318
		0.8042	7914	152	7762	304	8066	0.0376891	0.0376844		0.4384	9135.08	594.919	8540.16	1189.84	9730	0.122285	0.643044
		0.8039	7915	152	7763	304	8067	0.0376844	0.0376844		0.4366	9141.19	597.814	8543.37	1195.63	9739	0.122767	0.643767
		0.8035	7915	153	7762	306	8068	0.0379276	0.0379041		0.4354	9147.29	600.713	8546.57	1201.43	9748	0.123248	0.644448
		0.8032	7916	153	7763	306	8069	0.0379229	0.0379041		0.4338	9153.38	603.615	8549.77	1207.23	9757	0.12373	0.645207
		0.8029	7917	153	7764	306	8070	0.0379182	0.0379041		0.4326	9159.48	606.52	8552.96	1213.04	9766	0.124211	0.645924
		0.8026	7919	153	7766	306	8072	0.0379088	0.0379041		0.4299	9165.57	609.429	8556.14	1218.86	9775	0.124691	0.646679
		0.8018	7920	153	7767	306	8073	0.0379041	0.0379041		0.4289	9171.66	612.34	8559.32	1224.68	9784	0.125172	0.647352
		0.8016	7920	154	7766	308	8074	0.0381471	0.0381377		0.4275	9177.74	615.255	8562.49	1230.51	9793	0.125652	0.648103
		0.8007	7922	154	7768	308	8076	0.0381377	0.0381377		0.4264	9183.83	618.173	8565.65	1236.35	9802	0.126132	0.648773
		0.8004	7922	155	7767	310	8077	0.0383806	0.0383521		0.4254	9189.91	621.095	8568.81	1242.19	9811	0.126612	0.649441
		0.8003	7923	155	7768	310	8078	0.0383758	0.0383521		0.4237	9195.98	624.019	8571.96	1248.04	9820	0.127091	0.650186
		0.8001	7924	155	7769	310	8079	0.0383711	0.0383521		0.4227	9202.05	626.947	8575.11	1253.89	9829	0.127571	0.650889
		0.7999	7925	155	7770	310	8080	0.0383663	0.0383521		0.4216	9208.12	629.877	8578.25	1259.75	9838	0.12805	0.651669
		0.7997	7927	155	7772	310	8082	0.0383568	0.0383521		0.4204	9214.19	632.811	8581.38	1265.62	9847	0.128529	0.652292
		0.7993	7928	155	7773	310	8083	0.0383521	0.0383521		0.4194	9220.25	635.748	8584.5	1271.5	9856	0.129007	0.65299
		0.799	7928	156	7772	312	8084	0.0385948	0.0385804		0.4177	9226.31	638.688	8587.62	1277.38	9865	0.129486	0.653687
		0.7988	7929	156	7773	312	8085	0.03859	0.0385804		0.4166	9232.37	641.632	8590.74	1283.26	9874	0.129964	0.654382
		0.7987	7930	156	7774	312	8086	0.0385852	0.0385804		0.4159	9238.42	644.578	8593.84	1289.16	9883	0.130442	0.655076
		0.7984	7931	156	7775	312	8087	0.0385804	0.0385804		0.4149	9244.47	647.528	8596.94	1295.06	9892	0.130919	0.655767
		0.7983	7931	157	7774	314	8088	0.0388229	0.0388086		0.4137	9250.52	650.481	8600.04	1300.96	9901	0.131397	0.656496
		0.7982	7932	157	7775	314	8089	0.0388181	0.0388086		0.4123	9256.56	653.436	8603.13	1306.87	9910	0.131874	0.657184
		0.7975	7933	157	7776	314	8090	0.0388133	0.0388086		0.4108	9262.6	656.395	8606.21	1312.79	9919	0.132351	0.657833
		0.7974	7934	157	7777	314	8091	0.0388086	0.0388086		0.4088	9268.64	659.357	8609.29	1318.71	9928	0.132828	0.658519
		0.7973	7934	158	7776	316	8092	0.0390509	0.0390316		0.4078	9274.68	662.322	8612.36	1324.64	9937	0.133304	0.659203
		0.7972	7935	158	7777	316	8093	0.0390461	0.0390316		0.4068	9280.71	665.29	8615.42	1330.58	9946	0.13378	0.659923
		0.7967	7936	158	7778	316	8094	0.0390413	0.0390316		0.4053	9286.74	668.261	8618.48	1336.52	9955	0.134256	0.660604
		0.7964	7937	158	7779	316	8095	0.0390364	0.0390316		0.4041	9292.76	671.236	8621.53	1342.47	9964	0.134732	0.661208
		0.7963	7938	158	7780	316	8096	0.0390316	0.0390316		0.4026	9298.79	674.213	8624.57	1348.43	9973	0.135208	0.661923
		0.7962	7938	159	7779	318	8097	0.0392738	0.0392593		0.4011	9304.81	677.193	8627.61	1354.39	9982	0.135683	0.6626
		0.796	7939	159	7780	318	8098	0.039269	0.0392593		0.4003	9310.82	680.177	8630.65	1360.35	9991	0.136158	0.663275
		0.7959	7941	159	7782	318	8100	0.0392593	0.0392593		0.3984	9316.84	683.163	8633.67	1366.33	10000	0.136633	0.663949
		0.7952	7941	160	7781	320	8101	0.0395013	0.0394623		0.3962	9322.85	686.153	8636.69	1372.31	10009	0.137107	0.664621
		0.7949	7942	160	7782	320	8102	0.0394964	0.0394623		0.3956	9328.85	689.145	8639.71	1378.29	10018	0.137581	0.665218
		0.7948	7946	160	7786	320	8106	0.0394769	0.0394623		0.3945	9334.86	692.141	8642.72	1384.28	10027	0.138055	0.665925
		0.7947	7947	160	7787	320	8107	0.0394721	0.0394623		0.3938	9340.86	695.139	8645.72	1390.28	10036	0.138529	0.666593
		0.7946	7948	160	7788	320	8108	0.0394672	0.0394623		0.3929	9346.86	698.141	8648.72	1396.28	10045	0.139003	0.667297
		0.7945	7949	160	7789	320	8109	0.0394623	0.0394623		0.3921	9352.85	701.145	8651.71	1402.29	10054	0.139476	0.667963
		0.7943	7949	161	7788	322	8110	0.0397041	0.0396992		0.3902	9358.85	704.153	8654.69	1408.31	10063	0.139949	0.668664
		0.7942	7950	161	7789	322	8111	0.0396992	0.0396992		0.3891	9364.84	707.163	8657.67	1414.33	10072	0.140422	0.669291
		0.7939	7950	162	7788	324	8112	0.0399408	0.0399359		0.3879	9370.82	710.177	8660.65	1420.35	10081	0.140894	0.669953
		0.7931	7951	162	7789	324	8113	0.0399359	0.0399359		0.387	9376.81	713.193	8663.61	1426.39	10090	0.141366	0.670613
		0.793	7952	163	7789	326	8115	0.0401725	0.0401725		0.3856	9382.79	716.212	8666.58	1432.42	10099	0.141838	0.671236
		0.7928	7952	164	7788	328	8116	0.040414	0.0403692		0.3844	9388.77	719.235	8669.53	1438.47	10108	0.14231	0.671968
		0.7924	7953	164	7789	328	8117	0.040409	0.0403692		0.383	9394.74	722.26	8672.48	1444.52	10117	0.142781	0.672588
		0.7912	7954	164	7790	328	8118	0.040404	0.0403692		0.3822	9400.71	725.288	8675.42	1450.58	10126	0.143253	0.673244
		0.7911	7955	164	7791	328	8119	0.0403991	0.0403692		0.3814	9406.68	728.32	8678.36	1456.64	10135	0.143724	0.673862
		0.791	7956	164	7792	328	8120	0.0403941	0.0403692		0.3803	9412.65	731.354	8681.29	1462.71	10144	0.144194	0.674661
		0.7903	7957	164	7793	328	8121	0.0403891	0.0403692		0.3795	9418.61	734.391	8684.22	1468.78	10153	0.144665	0.675204
		0.7901	7958	164	7794	328	8122	0.0403841	0.0403692		0.3791	9424.57	737.431	8687.14	1474.86	10162	0.145135	0.675819
		0.7889	7960	164	7796	328	8124	0.0403742	0.0403692		0.3778	9430.53	740.474	8690.05	1480.95	10171	0.145605	0.676578
		0.7887	7961	164	7797	328	8125	0.0403692	0.0403692		0.3763	9436.48	743.52	8692.96	1487.04	10180	0.146075	0.677155
		0.7883	7962	165	7797	330	8127	0.0406054	0.0405804		0.3754	9442.43	746.569	8695.86	1493.14	10189	0.146544	0.677802
		0.7882	7963	165	7798	330	8128	0.0406004	0.0405804		0.3746	9448.38	749.62	8698.76	1499.24	10198	0.147013	0.678413
		0.7879	7964	165	7799	330	8129	0.0405954	0.0405804		0.3729	9454.32	752.675	8701.65	1505.35	10207	0.147482	0.679095
		0.7877	7965	165	7800	330	8130	0.0405904	0.0405804		0.372	9460.27	755.733	8704.53	1511.47	10216	0.147951	0.679739
		0.7875	7966	165	7801	330	8131	0.0405854	0.0405804		0.3706	9466.21	758.793	8707.41	1517.59	10225	0.148419	0.680419
		0.7873	7967	165	7802	330	8132	0.0405804	0.0405804		0.3697	9472.14	761.856	8710.29	1523.71	10234	0.148887	0.681025
		0.7867	7967	166	7801	332	8133	0.0408213	0.0408113		0.3686	9478.08	764.923	8713.15	1529.85	10243	0.149355	0.681738
		0.7863	7968	166	7802	332	8134	0.0408163	0.0408113		0.368	9484.01	767.992	8716.02	1535.98	10252	0.149823	0.682343
		0.7862	7969	166	7803	332	8135	0.0408113	0.0408113		0.3672	9489.94	771.064	8718.87	1542.13	10261	0.15029	0.682946
		0.786	7969	167	7802	334	8136	0.0410521	0.0410269		0.3661	9495.86	774.138	8721.72	1548.28	10270	0.150757	0.683514
		0.7859	7970	167	7803	334	8137	0.0410471	0.0410269		0.3653	9501.78	777.216	8724.57	1554.43	10279	0.151224	0.684222
		0.7854	7971	167	7804	334	8138	0.041042	0.0410269		0.3641	9507.7	780.297	8727.41	1560.59	10288	0.151691	0.684858
		0.7851	7972	167	7805	334	8139	0.041037	0.0410269		0.3628	9513.62	783.38	8730.24	1566.76	10297	0.152157	0.685494
		0.785	7974	167	7807	334	8141	0.0410269	0.0410269		0.3615	9519.53	786.467	8733.07	1572.93	10306	0.152623	0.686093
		0.7849	7974	168	7806	336	8142	0.0412675	0.0411967		0.3604	9525.44	789.556	8735.89	1579.11	10315	0.153089	0.686761
		0.7848	7976	168	7808	336	8144	0.0412574	0.0411967		0.3594	9531.35	792.648	8738.7	1585.3	10324	0.153554	0.687464
		0.7847	7977	168	7809	336	8145	0.0412523	0.0411967		0.3587	9537.26	795.743	8741.51	1591.49	10333	0.15402	0.688025
		0.7846	7978	168	7810	336	8146	0.0412472	0.0411967		0.3575	9543.16	798.84	8744.32	1597.68	10342	0.154485	0.68862
		0.7843	7979	168	7811	336	8147	0.0412422	0.0411967		0.3568	9549.06	801.941	8747.12	1603.88	10351	0.154949	0.68925
		0.7841	7980	168	7812	336	8148	0.0412371	0.0411967		0.3554	9554.96	805.044	8749.91	1610.09	10360	0.155414	0.689913
		0.7839	7981	168	7813	336	8149	0.0412321	0.0411967		0.3545	9560.85	808.15	8752.7	1616.3	10369	0.155878	0.690506
		0.7838	7982	168	7814	336	8150	0.041227	0.0411967		0.3535	9566.74	811.259	8755.48	1622.52	10378	0.156342	0.691167
		0.7833	7983	168	7815	336	8151	0.0412219	0.0411967		0.353	9572.63	814.371	8758.26	1628.74	10387	0.156806	0.691689
		0.7831	7986	168	7818	336	8154	0.0412068	0.0411967		0.3517	9578.51	817.486	8761.03	1634.97	10396	0.157269	0.692418
		0.7821	7987	168	7819	336	8155	0.0412017	0.0411967		0.3509	9584.4	820.603	8763.79	1641.21	10405	0.157732	0.693076
		0.7818	7988	168	7820	336	8156	0.0411967	0.0411967		0.35	9590.28	823.723	8766.55	1647.45	10414	0.158195	0.693665
		0.7817	7988	169	7819	338	8157	0.0414368	0.0414368		0.3487	9596.15	826.846	8769.31	1653.69	10423	0.158658	0.694287
		0.7811	7988	170	7818	340	8158	0.0416769	0.0416769		0.348	9602.03	829.972	8772.06	1659.94	10432	0.15912	0.694908
		0.7809	7988	171	7817	342	8159	0.0419169	0.0419118		0.3474	9607.9	833.101	8774.8	1666.2	10441	0.159583	0.695459
		0.7806	7989	171	7818	342	8160	0.0419118	0.0419118		0.3466	9613.77	836.232	8777.54	1672.46	10450	0.160044	0.696147
		0.7803	7990	172	7818	344	8162	0.0421465	0.0421156		0.3457	9619.63	839.367	8780.27	1678.73	10459	0.160506	0.696766
		0.7801	7991	172	7819	344	8163	0.0421414	0.0421156		0.3448	9625.5	842.504	8782.99	1685.01	10468	0.160967	0.697383
		0.78	7992	172	7820	344	8164	0.0421362	0.0421156		0.3439	9631.36	845.643	8785.71	1691.29	10477	0.161429	0.698
		0.7799	7994	172	7822	344	8166	0.0421259	0.0421156		0.3419	9637.21	848.786	8788.43	1697.57	10486	0.161889	0.698616
		0.7798	7995	172	7823	344	8167	0.0421207	0.0421156		0.3412	9643.07	851.931	8791.14	1703.86	10495	0.16235	0.699265
		0.7795	7996	172	7824	344	8168	0.0421156	0.0421156		0.3403	9648.92	855.079	8793.84	1710.16	10504	0.16281	0.699913
		0.7789	7996	173	7823	346	8169	0.0423552	0.0423552		0.3396	9654.77	858.23	8796.54	1716.46	10513	0.16327	0.700493
		0.7786	7996	174	7822	348	8170	0.0425949	0.0425949		0.3387	9660.62	861.384	8799.23	1722.77	10522	0.16373	0.701139
		0.7781	7996	176	7820	352	8172	0.0430739	0.0430634		0.338	9666.46	864.54	8801.92	1729.08	10531	0.16419	0.701649
		0.7779	7998	176	7822	352	8174	0.0430634	0.0430634		0.3371	9672.3	867.699	8804.6	1735.4	10540	0.164649	0.702293
		0.7775	7998	177	7821	354	8175	0.0433028	0.043271		0.3362	9678.14	870.861	8807.28	1741.72	10549	0.165108	0.702903
		0.7773	7999	177	7822	354	8176	0.0432975	0.043271		0.3353	9683.97	874.026	8809.95	1748.05	10558	0.165567	0.70358
		0.7767	8000	177	7823	354	8177	0.0432922	0.043271		0.3342	9689.81	877.193	8812.61	1754.39	10567	0.166025	0.704121
		0.7763	8001	177	7824	354	8178	0.0432869	0.043271		0.3334	9695.64	880.363	8815.27	1760.73	10576	0.166483	0.704728
		0.7758	8002	177	7825	354	8179	0.0432816	0.043271		0.3327	9701.46	883.536	8817.93	1767.07	10585	0.166941	0.705368
		0.7757	8003	177	7826	354	8180	0.0432763	0.043271		0.3321	9707.29	886.711	8820.58	1773.42	10594	0.167399	0.705907
		0.7756	8004	177	7827	354	8181	0.043271	0.043271		0.3314	9713.11	889.89	8823.22	1779.78	10603	0.167856	0.706546
		0.7745	8005	178	7827	356	8183	0.0435048	0.043457		0.3301	9718.93	893.071	8825.86	1786.14	10612	0.168313	0.707217
		0.7744	8006	178	7828	356	8184	0.0434995	0.043457		0.3295	9724.75	896.254	8828.49	1792.51	10621	0.16877	0.707787
		0.7741	8007	178	7829	356	8185	0.0434942	0.043457		0.3288	9730.56	899.441	8831.12	1798.88	10630	0.169227	0.708356
		0.7738	8008	178	7830	356	8186	0.0434889	0.043457		0.3276	9736.37	902.63	8833.74	1805.26	10639	0.169683	0.708891
		0.7731	8009	178	7831	356	8187	0.0434836	0.043457		0.3263	9742.18	905.822	8836.36	1811.64	10648	0.170139	0.709559
		0.7728	8010	178	7832	356	8188	0.0434783	0.043457		0.3257	9747.98	909.016	8838.97	1818.03	10657	0.170595	0.710192
		0.7726	8012	178	7834	356	8190	0.0434676	0.043457		0.3248	9753.79	912.213	8841.57	1824.43	10666	0.171051	0.710725
		0.7723	8014	178	7836	356	8192	0.043457	0.043457		0.3243	9759.59	915.413	8844.17	1830.83	10675	0.171506	0.711357
		0.7722	8014	179	7835	358	8193	0.0436958	0.0436426		0.3237	9765.38	918.616	8846.77	1837.23	10684	0.171961	0.711955
		0.772	8016	179	7837	358	8195	0.0436852	0.0436426		0.3231	9771.18	921.821	8849.36	1843.64	10693	0.172416	0.712585
		0.7719	8017	179	7838	358	8196	0.0436798	0.0436426		0.3223	9776.97	925.029	8851.94	1850.06	10702	0.17287	0.713115
		0.7713	8018	179	7839	358	8197	0.0436745	0.0436426		0.3211	9782.76	928.24	8854.52	1856.48	10711	0.173325	0.713744
		0.7712	8019	179	7840	358	8198	0.0436692	0.0436426		0.3205	9788.55	931.453	8857.09	1862.91	10720	0.173779	0.714339
		0.7711	8020	179	7841	358	8199	0.0436639	0.0436426		0.3195	9794.33	934.669	8859.66	1869.34	10729	0.174232	0.714933
		0.7708	8021	179	7842	358	8200	0.0436585	0.0436426		0.3188	9800.11	937.888	8862.22	1875.78	10738	0.174686	0.715526
		0.7707	8024	179	7845	358	8203	0.0436426	0.0436426		0.3179	9805.89	941.109	8864.78	1882.22	10747	0.175139	0.716152
		0.7698	8024	180	7844	360	8204	0.043881	0.0438757		0.3169	9811.67	944.333	8867.33	1888.67	10756	0.175592	0.716743
		0.7695	8025	180	7845	360	8205	0.0438757	0.0438757		0.3163	9817.44	947.56	8869.88	1895.12	10765	0.176045	0.717236
		0.7689	8025	181	7844	362	8206	0.0441141	0.0440818		0.3154	9823.21	950.789	8872.42	1901.58	10774	0.176497	0.717859
		0.7688	8026	181	7845	362	8207	0.0441087	0.0440818		0.3149	9828.98	954.021	8874.96	1908.04	10783	0.176949	0.718514
		0.7687	8028	181	7847	362	8209	0.0440979	0.0440818		0.3141	9834.74	957.256	8877.49	1914.51	10792	0.177401	0.719135
		0.7683	8029	181	7848	362	8210	0.0440926	0.0440818		0.3134	9840.51	960.493	8880.01	1920.99	10801	0.177853	0.719691
		0.7676	8030	181	7849	362	8211	0.0440872	0.0440818		0.3124	9846.27	963.733	8882.53	1927.47	10810	0.178304	0.720245
		0.767	8031	181	7850	362	8212	0.0440818	0.0440818		0.3112	9852.02	966.975	8885.05	1933.95	10819	0.178755	0.720799
		0.7669	8031	182	7849	364	8213	0.04432	0.04432		0.3105	9857.78	970.221	8887.56	1940.44	10828	0.179206	0.72145
		0.7668	8031	184	7847	368	8215	0.0447961	0.0447145		0.3097	9863.53	973.469	8890.06	1946.94	10837	0.179656	0.722003
		0.7666	8033	184	7849	368	8217	0.0447852	0.0447145		0.3088	9869.28	976.719	8892.56	1953.44	10846	0.180107	0.722587
		0.7663	8034	184	7850	368	8218	0.0447798	0.0447145		0.3079	9875.03	979.972	8895.06	1959.94	10855	0.180557	0.723171
		0.766	8035	184	7851	368	8219	0.0447743	0.0447145		0.307	9880.77	983.228	8897.54	1966.46	10864	0.181007	0.723786
		0.7658	8037	184	7853	368	8221	0.0447634	0.0447145		0.3061	9886.51	986.486	8900.03	1972.97	10873	0.181456	0.724336
		0.7657	8038	184	7854	368	8222	0.044758	0.0447145		0.3053	9892.25	989.747	8902.51	1979.49	10882	0.181905	0.724917
		0.7656	8040	184	7856	368	8224	0.0447471	0.0447145		0.3047	9897.99	993.011	8904.98	1986.02	10891	0.182354	0.72553
		0.7651	8041	184	7857	368	8225	0.0447416	0.0447145		0.3037	9903.72	996.277	8907.45	1992.55	10900	0.182803	0.726078
		0.7647	8042	184	7858	368	8226	0.0447362	0.0447145		0.3028	9909.45	999.546	8909.91	1999.09	10909	0.183252	0.726657
		0.7646	8043	184	7859	368	8227	0.0447308	0.0447145		0.302	9915.18	1002.82	8912.37	2005.63	10918	0.1837	0.727267
		0.7642	8046	184	7862	368	8230	0.0447145	0.0447145		0.3015	9920.91	1006.09	8914.82	2012.18	10927	0.184148	0.727877
		0.7632	8046	185	7861	370	8231	0.044952	0.0449466		0.3007	9926.63	1009.37	8917.26	2018.74	10936	0.184595	0.728422
		0.763	8047	185	7862	370	8232	0.0449466	0.0449466		0.3002	9932.35	1012.65	8919.71	2025.29	10945	0.185043	0.728935
		0.7625	8047	186	7861	372	8233	0.045184	0.045173		0.2996	9938.07	1015.93	8922.14	2031.86	10954	0.18549	0.72951
		0.7622	8049	186	7863	372	8235	0.045173	0.045173		0.2991	9943.79	1019.21	8924.57	2038.43	10963	0.185937	0.730085
		0.7614	8050	187	7863	374	8237	0.0454049	0.0453663		0.2985	9949.5	1022.5	8927	2045	10972	0.186384	0.730723
		0.7611	8051	187	7864	374	8238	0.0453994	0.0453663		0.2977	9955.21	1025.79	8929.42	2051.58	10981	0.18683	0.731297
		0.761	8053	187	7866	374	8240	0.0453883	0.0453663		0.2972	9960.92	1029.08	8931.84	2058.16	10990	0.187276	0.73187
		0.7607	8054	187	7867	374	8241	0.0453828	0.0453663		0.2965	9966.62	1032.38	8934.25	2064.75	10999	0.187722	0.732442
		0.7606	8055	187	7868	374	8242	0.0453773	0.0453663		0.2958	9972.33	1035.67	8936.65	2071.35	11008	0.188167	0.732886
		0.7605	8056	187	7869	374	8243	0.0453718	0.0453663		0.2951	9978.03	1038.97	8939.05	2077.95	11017	0.188613	0.733584
		0.7595	8057	187	7870	374	8244	0.0453663	0.0453663		0.2946	9983.72	1042.28	8941.45	2084.55	11026	0.189058	0.734154
		0.7593	8057	188	7869	376	8245	0.0456034	0.0455758		0.2938	9989.42	1045.58	8943.84	2091.16	11035	0.189503	0.734723
		0.7582	8058	188	7870	376	8246	0.0455979	0.0455758		0.2934	9995.11	1048.89	8946.22	2097.78	11044	0.189947	0.735229
		0.7573	8060	188	7872	376	8248	0.0455868	0.0455758		0.2927	10000.8	1052.2	8948.6	2104.4	11053	0.190391	0.735797
		0.7572	8061	188	7873	376	8249	0.0455813	0.0455758		0.2917	10006.5	1055.51	8950.98	2111.02	11062	0.190836	0.736427
		0.7571	8062	188	7874	376	8250	0.0455758	0.0455758		0.291	10012.2	1058.83	8953.35	2117.65	11071	0.191279	0.737025
		0.757	8063	189	7874	378	8252	0.0458071	0.0457572		0.2902	10017.9	1062.14	8955.71	2124.29	11080	0.191723	0.737528
		0.7564	8064	189	7875	378	8253	0.0458015	0.0457572		0.2896	10023.5	1065.46	8958.07	2130.93	11089	0.192166	0.738062
		0.7562	8065	189	7876	378	8254	0.045796	0.0457572		0.2884	10029.2	1068.79	8960.43	2137.57	11098	0.192609	0.738658
		0.7561	8066	189	7877	378	8255	0.0457904	0.0457572		0.2875	10034.9	1072.11	8962.77	2144.23	11107	0.193052	0.739253
		0.756	8067	189	7878	378	8256	0.0457849	0.0457572		0.2871	10040.6	1075.44	8965.12	2150.88	11116	0.193494	0.739691
		0.7559	8068	189	7879	378	8257	0.0457793	0.0457572		0.2861	10046.2	1078.77	8967.46	2157.54	11125	0.193936	0.740316
		0.7558	8069	189	7880	378	8258	0.0457738	0.0457572		0.2854	10051.9	1082.1	8969.79	2164.21	11134	0.194378	0.740847
		0.7556	8070	189	7881	378	8259	0.0457683	0.0457572		0.2843	10057.6	1085.44	8972.12	2170.88	11143	0.19482	0.74147
		0.7555	8072	189	7883	378	8261	0.0457572	0.0457572		0.2838	10063.2	1088.78	8974.45	2177.55	11152	0.195261	0.742093
		0.7551	8072	190	7882	380	8262	0.0459937	0.0459881		0.2835	10068.9	1092.12	8976.76	2184.24	11161	0.195703	0.742528
		0.755	8073	190	7883	380	8263	0.0459881	0.0459881		0.2825	10074.5	1095.46	8979.08	2190.92	11170	0.196143	0.743181
		0.7543	8073	191	7882	382	8264	0.0462246	0.0462246		0.282	10080.2	1098.81	8981.39	2197.61	11179	0.196584	0.743615
		0.754	8073	192	7881	384	8265	0.046461	0.0463488		0.2814	10085.8	1102.15	8983.69	2204.31	11188	0.197024	0.744235
		0.7536	8074	192	7882	384	8266	0.0464554	0.0463488		0.2804	10091.5	1105.51	8985.99	2211.01	11197	0.197465	0.744823
		0.7535	8075	192	7883	384	8267	0.0464497	0.0463488		0.2796	10097.1	1108.86	8988.28	2217.72	11206	0.197904	0.745379
		0.7534	8077	192	7885	384	8269	0.0464385	0.0463488		0.2791	10102.8	1112.21	8990.57	2224.43	11215	0.198344	0.746028
		0.7533	8078	192	7886	384	8270	0.0464329	0.0463488		0.2787	10108.4	1115.57	8992.86	2231.14	11224	0.198783	0.746552
		0.7532	8079	192	7887	384	8271	0.0464273	0.0463488		0.2782	10114.1	1118.93	8995.13	2237.87	11233	0.199222	0.747075
		0.7531	8080	192	7888	384	8272	0.0464217	0.0463488		0.2774	10119.7	1122.3	8997.41	2244.59	11242	0.199661	0.747629
		0.7529	8081	192	7889	384	8273	0.0464161	0.0463488		0.2766	10125.3	1125.66	8999.68	2251.32	11251	0.2001	0.748151
		0.7527	8082	192	7890	384	8274	0.0464104	0.0463488		0.2758	10131	1129.03	9001.94	2258.06	11260	0.200538	0.748704
		0.7524	8083	192	7891	384	8275	0.0464048	0.0463488		0.2749	10136.6	1132.4	9004.2	2264.8	11269	0.200976	0.749286
		0.7523	8085	192	7893	384	8277	0.0463936	0.0463488		0.2743	10142.2	1135.77	9006.45	2271.55	11278	0.201414	0.749898
		0.7521	8086	192	7894	384	8278	0.046388	0.0463488		0.274	10147.9	1139.15	9008.7	2278.3	11287	0.201851	0.750296
		0.7518	8087	192	7895	384	8279	0.0463824	0.0463488		0.2734	10153.5	1142.53	9010.95	2285.05	11296	0.202289	0.750907
		0.7517	8088	192	7896	384	8280	0.0463768	0.0463488		0.2727	10159.1	1145.91	9013.19	2291.81	11305	0.202726	0.751456
		0.7507	8089	192	7897	384	8281	0.0463712	0.0463488		0.2722	10164.7	1149.29	9015.42	2298.58	11314	0.203162	0.752004
		0.7505	8091	192	7899	384	8283	0.04636	0.0463488		0.2716	10170.3	1152.68	9017.65	2305.35	11323	0.203599	0.752552
		0.7504	8092	192	7900	384	8284	0.0463544	0.0463488		0.2712	10175.9	1156.06	9019.87	2312.13	11332	0.204035	0.753099
		0.7503	8093	192	7901	384	8285	0.0463488	0.0463488		0.2704	10181.5	1159.45	9022.09	2318.91	11341	0.204471	0.753646
		0.7499	8093	193	7900	386	8286	0.0465846	0.046579		0.2699	10187.2	1162.85	9024.31	2325.69	11350	0.204907	0.754192
		0.7498	8094	193	7901	386	8287	0.046579	0.046579		0.2692	10192.8	1166.24	9026.52	2332.48	11359	0.205342	0.754707
		0.7497	8094	194	7900	388	8288	0.0468147	0.0468147		0.2687	10198.4	1169.64	9028.72	2339.28	11368	0.205777	0.755312
		0.749	8094	195	7899	390	8289	0.0470503	0.0470503		0.268	10204	1173.04	9030.92	2346.08	11377	0.206212	0.755855
		0.7489	8094	196	7898	392	8290	0.0472859	0.0472631		0.2675	10209.6	1176.44	9033.12	2352.88	11386	0.206647	0.756369
		0.7486	8095	196	7899	392	8291	0.0472802	0.0472631		0.2669	10215.2	1179.85	9035.31	2359.69	11395	0.207081	0.756881
		0.748	8096	196	7900	392	8292	0.0472745	0.0472631		0.2662	10220.7	1183.25	9037.49	2366.51	11404	0.207516	0.757423
		0.7478	8097	196	7901	392	8293	0.0472688	0.0472631		0.2656	10226.3	1186.66	9039.67	2373.33	11413	0.20795	0.757994
		0.7475	8098	196	7902	392	8294	0.0472631	0.0472631		0.2649	10231.9	1190.08	9041.85	2380.15	11422	0.208383	0.758535
		0.747	8098	197	7901	394	8295	0.0474985	0.0474242		0.2643	10237.5	1193.49	9044.02	2386.98	11431	0.208817	0.759105
		0.7469	8099	197	7902	394	8296	0.0474928	0.0474242		0.2637	10243.1	1196.91	9046.18	2393.82	11440	0.20925	0.759555
		0.7468	8101	197	7904	394	8298	0.0474813	0.0474242		0.2631	10248.7	1200.33	9048.34	2400.66	11449	0.209683	0.760213
		0.7467	8102	197	7905	394	8299	0.0474756	0.0474242		0.2627	10254.2	1203.75	9050.5	2407.5	11458	0.210115	0.760691
		0.7458	8103	197	7906	394	8300	0.0474699	0.0474242		0.2617	10259.8	1207.17	9052.65	2414.35	11467	0.210548	0.761259
		0.7456	8104	197	7907	394	8301	0.0474642	0.0474242		0.2611	10265.4	1210.6	9054.8	2421.2	11476	0.21098	0.761766
		0.7449	8105	197	7908	394	8302	0.0474584	0.0474242		0.2604	10271	1214.03	9056.94	2428.06	11485	0.211412	0.762302
		0.7448	8106	197	7909	394	8303	0.0474527	0.0474242		0.26	10276.5	1217.46	9059.08	2434.92	11494	0.211843	0.762808
		0.7443	8108	197	7911	394	8305	0.0474413	0.0474242		0.2591	10282.1	1220.9	9061.21	2441.79	11503	0.212274	0.763372
		0.7438	8109	197	7912	394	8306	0.0474356	0.0474242		0.2584	10287.7	1224.33	9063.33	2448.67	11512	0.212706	0.763817
		0.7435	8110	197	7913	394	8307	0.0474299	0.0474242		0.2578	10293.2	1227.77	9065.46	2455.54	11521	0.213136	0.764351
		0.7434	8111	197	7914	394	8308	0.0474242	0.0474242		0.257	10298.8	1231.21	9067.57	2462.43	11530	0.213567	0.764943
		0.7431	8111	198	7913	396	8309	0.0476592	0.0476534		0.2564	10304.3	1234.66	9069.69	2469.31	11539	0.213997	0.765476
		0.7429	8112	198	7914	396	8310	0.0476534	0.0476534		0.2559	10309.9	1238.1	9071.79	2476.21	11548	0.214427	0.766008
		0.7428	8112	199	7913	398	8311	0.0478883	0.0478826		0.2554	10315.4	1241.55	9073.9	2483.1	11557	0.214857	0.766568
		0.7425	8113	199	7914	398	8312	0.0478826	0.0478826		0.2547	10321	1245	9076	2490	11566	0.215287	0.767158
		0.7424	8113	200	7913	400	8313	0.0481174	0.0481116		0.2542	10326.5	1248.46	9078.09	2496.91	11575	0.215716	0.767599
		0.7417	8114	200	7914	400	8314	0.0481116	0.0481116		0.2535	10332.1	1251.91	9080.18	2503.82	11584	0.216145	0.768128
		0.7415	8114	201	7913	402	8315	0.0483464	0.0483464		0.2526	10337.6	1255.37	9082.26	2510.74	11593	0.216574	0.768745
		0.7409	8116	202	7914	404	8318	0.0485694	0.0485694		0.252	10343.2	1258.83	9084.34	2517.66	11602	0.217002	0.769214
		0.7402	8117	203	7914	406	8320	0.0487981	0.0487981		0.2515	10348.7	1262.29	9086.41	2524.59	11611	0.21743	0.769771
		0.74	8117	204	7913	408	8321	0.0490326	0.0489678		0.2509	10354.2	1265.76	9088.48	2531.52	11620	0.217858	0.770298
		0.7398	8119	204	7915	408	8323	0.0490208	0.0489678		0.2504	10359.8	1269.23	9090.55	2538.45	11629	0.218286	0.770765
		0.7396	8120	204	7916	408	8324	0.0490149	0.0489678		0.2493	10365.3	1272.7	9092.61	2545.39	11638	0.218714	0.77132
		0.739	8121	204	7917	408	8325	0.049009	0.0489678		0.2488	10370.8	1276.17	9094.67	2552.33	11647	0.219141	0.771845
		0.7386	8122	204	7918	408	8326	0.0490031	0.0489678		0.2478	10376.4	1279.64	9096.72	2559.28	11656	0.219568	0.772398
		0.7384	8123	204	7919	408	8327	0.0489972	0.0489678		0.2474	10381.9	1283.12	9098.76	2566.24	11665	0.219995	0.772951
		0.7383	8124	204	7920	408	8328	0.0489914	0.0489678		0.247	10387.4	1286.6	9100.8	2573.2	11674	0.220421	0.773416
		0.7381	8125	204	7921	408	8329	0.0489855	0.0489678		0.2465	10392.9	1290.08	9102.84	2580.16	11683	0.220847	0.773938
		0.737	8126	204	7922	408	8330	0.0489796	0.0489678		0.2458	10398.4	1293.56	9104.87	2587.13	11692	0.221273	0.774547
		0.7368	8127	204	7923	408	8331	0.0489737	0.0489678		0.2452	10403.9	1297.05	9106.9	2594.1	11701	0.221699	0.775097
		0.7363	8128	204	7924	408	8332	0.0489678	0.0489678		0.2447	10409.5	1300.54	9108.92	2601.08	11710	0.222125	0.77553
		0.7362	8129	205	7924	410	8334	0.0491961	0.0491961		0.2442	10415	1304.03	9110.94	2608.06	11719	0.22255	0.776021
		0.7361	8129	206	7923	412	8335	0.0494301	0.0494301		0.2437	10420.5	1307.52	9112.95	2615.05	11728	0.222975	0.776569
		0.7357	8129	207	7922	414	8336	0.0496641	0.0496522		0.2433	10426	1311.02	9114.96	2622.04	11737	0.223399	0.777059
		0.7356	8130	207	7923	414	8337	0.0496582	0.0496522		0.2426	10431.5	1314.52	9116.97	2629.03	11746	0.223824	0.777606
		0.7355	8131	207	7924	414	8338	0.0496522	0.0496522		0.242	10437	1318.02	9118.96	2636.04	11755	0.224248	0.778095
		0.7354	8131	208	7923	416	8339	0.0498861	0.0498741		0.2414	10442.5	1321.52	9120.96	2643.04	11764	0.224672	0.778669
		0.7353	8132	208	7924	416	8340	0.0498801	0.0498741		0.2408	10448	1325.03	9122.95	2650.05	11773	0.225096	0.779157
		0.7352	8133	208	7925	416	8341	0.0498741	0.0498741		0.2402	10453.5	1328.53	9124.93	2657.07	11782	0.225519	0.779672
		0.735	8133	209	7924	418	8342	0.0501079	0.0500959		0.2396	10459	1332.04	9126.92	2664.08	11791	0.225942	0.780244
		0.7347	8134	209	7925	418	8343	0.0501019	0.0500959		0.2392	10464.4	1335.55	9128.89	2671.11	11800	0.226365	0.780702
		0.7345	8135	209	7926	418	8344	0.0500959	0.0500959		0.2388	10469.9	1339.07	9130.86	2678.14	11809	0.226788	0.781215
		0.7341	8135	210	7925	420	8345	0.0503295	0.0502934		0.2383	10475.4	1342.59	9132.83	2685.17	11818	0.22721	0.781671
		0.734	8136	210	7926	420	8346	0.0503235	0.0502934		0.2378	10480.9	1346.1	9134.79	2692.21	11827	0.227632	0.782156
		0.7338	8137	210	7927	420	8347	0.0503175	0.0502934		0.2372	10486.4	1349.63	9136.75	2699.25	11836	0.228054	0.782753
		0.7333	8138	210	7928	420	8348	0.0503115	0.0502934		0.2368	10491.9	1353.15	9138.7	2706.3	11845	0.228476	0.783207
		0.7332	8139	210	7929	420	8349	0.0503054	0.0502934		0.2363	10497.3	1356.67	9140.65	2713.35	11854	0.228897	0.783803
		0.7331	8140	210	7930	420	8350	0.0502994	0.0502934		0.2356	10502.8	1360.2	9142.59	2720.41	11863	0.229319	0.784257
		0.7327	8141	210	7931	420	8351	0.0502934	0.0502934		0.2349	10508.3	1363.73	9144.53	2727.47	11872	0.229739	0.784823
		0.732	8141	211	7930	422	8352	0.0505268	0.0505087		0.2344	10513.7	1367.27	9146.47	2734.53	11881	0.23016	0.785304
		0.7316	8142	211	7931	422	8353	0.0505208	0.0505087		0.2339	10519.2	1370.8	9148.4	2741.6	11890	0.230581	0.785784
		0.7312	8144	211	7933	422	8355	0.0505087	0.0505087		0.2334	10524.7	1374.34	9150.32	2748.68	11899	0.231001	0.786263
		0.731	8144	212	7932	424	8356	0.050742	0.0507298		0.2327	10530.1	1377.88	9152.24	2755.76	11908	0.231421	0.786827
		0.7309	8145	212	7933	424	8357	0.0507359	0.0507298		0.2323	10535.6	1381.42	9154.16	2762.84	11917	0.23184	0.787277
		0.7305	8146	212	7934	424	8358	0.0507298	0.0507298		0.232	10541	1384.96	9156.07	2769.93	11926	0.23226	0.787783
		0.7304	8147	213	7934	426	8360	0.0509569	0.0509082		0.2316	10546.5	1388.51	9157.98	2777.02	11935	0.232679	0.788289
		0.7302	8148	213	7935	426	8361	0.0509508	0.0509082		0.2309	10551.9	1392.06	9159.88	2784.12	11944	0.233098	0.788849
		0.7298	8149	213	7936	426	8362	0.0509448	0.0509082		0.2303	10557.4	1395.61	9161.78	2791.22	11953	0.233516	0.789298
		0.7297	8150	213	7937	426	8363	0.0509387	0.0509082		0.2298	10562.8	1399.16	9163.67	2798.33	11962	0.233935	0.789801
		0.7293	8151	213	7938	426	8364	0.0509326	0.0509082		0.2295	10568.3	1402.72	9165.56	2805.44	11971	0.234353	0.790276
		0.7286	8152	213	7939	426	8365	0.0509265	0.0509082		0.2289	10573.7	1406.28	9167.45	2812.55	11980	0.234771	0.790779
		0.7285	8153	213	7940	426	8366	0.0509204	0.0509082		0.2281	10579.2	1409.84	9169.33	2819.67	11989	0.235188	0.791392
		0.7281	8155	213	7942	426	8368	0.0509082	0.0509082		0.2276	10584.6	1413.4	9171.2	2826.8	11998	0.235606	0.791893
		0.7278	8155	214	7941	428	8369	0.0511411	0.0511289		0.2272	10590	1416.96	9173.07	2833.93	12007	0.236023	0.792338
		0.7276	8156	214	7942	428	8370	0.051135	0.0511289		0.2266	10595.5	1420.53	9174.94	2841.06	12016	0.23644	0.792838
		0.7273	8157	214	7943	428	8371	0.0511289	0.0511289		0.2261	10600.9	1424.1	9176.8	2848.2	12025	0.236856	0.793421
		0.7271	8158	215	7943	430	8373	0.0513555	0.0513372		0.2256	10606.3	1427.67	9178.66	2855.34	12034	0.237273	0.793864
		0.727	8159	215	7944	430	8374	0.0513494	0.0513372		0.2251	10611.8	1431.24	9180.51	2862.49	12043	0.237689	0.794307
		0.7269	8160	215	7945	430	8375	0.0513433	0.0513372		0.2248	10617.2	1434.82	9182.36	2869.64	12052	0.238105	0.794833
		0.7263	8161	215	7946	430	8376	0.0513372	0.0513372		0.2244	10622.6	1438.4	9184.2	2876.8	12061	0.23852	0.79533
		0.726	8161	216	7945	432	8377	0.0515698	0.0515698		0.224	10628	1441.98	9186.04	2883.96	12070	0.238936	0.795826
		0.7258	8161	217	7944	434	8378	0.0518023	0.0517036		0.2236	10633.4	1445.56	9187.88	2891.12	12079	0.239351	0.796295
		0.7255	8162	217	7945	434	8379	0.0517962	0.0517036		0.223	10638.9	1449.15	9189.71	2898.29	12088	0.239766	0.796873
		0.7242	8163	217	7946	434	8380	0.05179	0.0517036		0.2227	10644.3	1452.73	9191.54	2905.46	12097	0.240181	0.797257
		0.7241	8165	217	7948	434	8382	0.0517776	0.0517036		0.2221	10649.7	1456.32	9193.36	2912.64	12106	0.240595	0.797807
		0.724	8166	217	7949	434	8383	0.0517714	0.0517036		0.2217	10655.1	1459.91	9195.17	2919.83	12115	0.241009	0.798328
		0.7235	8167	217	7950	434	8384	0.0517653	0.0517036		0.2215	10660.5	1463.51	9196.99	2927.01	12124	0.241423	0.798684
		0.7234	8168	217	7951	434	8385	0.0517591	0.0517036		0.2206	10665.9	1467.1	9198.8	2934.2	12133	0.241837	0.799286
		0.7231	8170	217	7953	434	8387	0.0517468	0.0517036		0.2203	10671.3	1470.7	9200.6	2941.4	12142	0.24225	0.799723
		0.7229	8171	217	7954	434	8388	0.0517406	0.0517036		0.2196	10676.7	1474.3	9202.4	2948.6	12151	0.242663	0.800269
		0.7223	8174	217	7957	434	8391	0.0517221	0.0517036		0.2188	10682.1	1477.9	9204.19	2955.81	12160	0.243076	0.800787
		0.722	8175	217	7958	434	8392	0.0517159	0.0517036		0.2184	10687.5	1481.51	9205.99	2963.01	12169	0.243489	0.80125
		0.7219	8176	217	7959	434	8393	0.0517098	0.0517036		0.218	10692.9	1485.11	9207.77	2970.23	12178	0.243901	0.801712
		0.7215	8177	217	7960	434	8394	0.0517036	0.0517036		0.2173	10698.3	1488.72	9209.55	2977.45	12187	0.244313	0.802201
		0.7212	8178	218	7960	436	8396	0.0519295	0.0519295		0.2168	10703.7	1492.33	9211.33	2984.67	12196	0.244725	0.802717
		0.7206	8178	219	7959	438	8397	0.0521615	0.0521242		0.2161	10709.1	1495.95	9213.1	2991.9	12205	0.245137	0.803259
		0.7205	8179	219	7960	438	8398	0.0521553	0.0521242		0.2156	10714.4	1499.56	9214.87	2999.13	12214	0.245548	0.803719
		0.7204	8180	219	7961	438	8399	0.0521491	0.0521242		0.2152	10719.8	1503.18	9216.64	3006.36	12223	0.245959	0.804179
		0.72	8182	219	7963	438	8401	0.0521367	0.0521242		0.2149	10725.2	1506.8	9218.4	3013.6	12232	0.24637	0.804665
		0.7197	8183	219	7964	438	8402	0.0521304	0.0521242		0.2142	10730.6	1510.42	9220.15	3020.85	12241	0.246781	0.805177
		0.7196	8184	219	7965	438	8403	0.0521242	0.0521242		0.2137	10736	1514.05	9221.9	3028.1	12250	0.247192	0.805662
		0.7194	8184	220	7964	440	8404	0.052356	0.0523436		0.2134	10741.3	1517.67	9223.65	3035.35	12259	0.247602	0.806093
		0.7193	8185	220	7965	440	8405	0.0523498	0.0523436		0.2131	10746.7	1521.3	9225.39	3042.61	12268	0.248012	0.806523
		0.7191	8186	220	7966	440	8406	0.0523436	0.0523436		0.2128	10752.1	1524.93	9227.13	3049.87	12277	0.248421	0.807006
		0.719	8186	221	7965	442	8407	0.0525752	0.0525565		0.2125	10757.4	1528.57	9228.87	3057.13	12286	0.248831	0.807623
		0.7189	8187	221	7966	442	8408	0.052569	0.0525565		0.2124	10762.8	1532.2	9230.59	3064.41	12295	0.24924	0.807998
		0.7188	8188	221	7967	442	8409	0.0525627	0.0525565		0.2123	10768.2	1535.84	9232.32	3071.68	12304	0.249649	0.80848
		0.7187	8189	221	7968	442	8410	0.0525565	0.0525565		0.2122	10773.5	1539.48	9234.04	3078.96	12313	0.250058	0.809281
		0.7185	8189	222	7967	444	8411	0.052788	0.0527379		0.2122	10778.9	1543.12	9235.76	3086.24	12322	0.250466	0.809281
		0.7182	8191	222	7969	444	8413	0.0527755	0.0527379		0.2121	10784.2	1546.77	9237.47	3093.53	12331	0.250874	0.81271
		0.7178	8192	222	7970	444	8414	0.0527692	0.0527379		0.2121	10789.6	1550.41	9239.18	3100.82	12340	0.251282	0.81271
		0.7172	8194	222	7972	444	8416	0.0527567	0.0527379		0.2121	10794.9	1554.06	9240.88	3108.12	12349	0.25169	0.81271
		0.7171	8195	222	7973	444	8417	0.0527504	0.0527379		0.2121	10800.3	1557.71	9242.58	3115.42	12358	0.252097	0.81271
		0.717	8196	222	7974	444	8418	0.0527441	0.0527379		0.2121	10805.6	1561.36	9244.27	3122.73	12367	0.252505	0.81271
		0.7166	8197	222	7975	444	8419	0.0527379	0.0527379		0.2121	10811	1565.02	9245.97	3130.03	12376	0.252912	0.81271
		0.7162	8197	223	7974	446	8420	0.0529691	0.0529188		0.2121	10816.3	1568.67	9247.65	3137.35	12385	0.253318	0.81271
		0.7158	8198	223	7975	446	8421	0.0529628	0.0529188		0.2121	10821.7	1572.33	9249.33	3144.67	12394	0.253725	0.81271
		0.7157	8199	223	7976	446	8422	0.0529565	0.0529188		0.2121	10827	1575.99	9251.01	3151.99	12403	0.254131	0.81271
		0.7153	8200	223	7977	446	8423	0.0529503	0.0529188		0.2121	10832.3	1579.66	9252.69	3159.31	12412	0.254537	0.81271
		0.7149	8201	223	7978	446	8424	0.052944	0.0529188		0.2121	10837.7	1583.32	9254.35	3166.65	12421	0.254943	0.81271
		0.7148	8202	223	7979	446	8425	0.0529377	0.0529188		0.2121	10843	1586.99	9256.02	3173.98	12430	0.255348	0.81271
		0.7145	8204	223	7981	446	8427	0.0529251	0.0529188		0.2118	10848.3	1590.66	9257.68	3181.32	12439	0.255754	0.815663
		0.7138	8205	223	7982	446	8428	0.0529188	0.0529188		0.2113	10853.7	1594.33	9259.34	3188.66	12448	0.256159	0.816189
		0.7137	8206	224	7982	448	8430	0.0531435	0.0531309		0.2107	10859	1598.01	9260.99	3196.01	12457	0.256563	0.816608
		0.7134	8207	224	7983	448	8431	0.0531372	0.0531309		0.21	10864.3	1601.68	9262.64	3203.36	12466	0.256968	0.817132
		0.7131	8208	224	7984	448	8432	0.0531309	0.0531309		0.2095	10869.6	1605.36	9264.28	3210.72	12475	0.257372	0.817629
		0.713	8208	225	7983	450	8433	0.0533618	0.0533555		0.2092	10875	1609.04	9265.92	3218.08	12484	0.257776	0.818021
		0.7125	8209	225	7984	450	8434	0.0533555	0.0533555		0.2086	10880.3	1612.72	9267.55	3225.45	12493	0.25818	0.818491
		0.7116	8209	226	7983	452	8435	0.0535862	0.0535608		0.2081	10885.6	1616.41	9269.19	3232.81	12502	0.258584	0.819039
		0.7114	8210	226	7984	452	8436	0.0535799	0.0535608		0.2075	10890.9	1620.09	9270.81	3240.19	12511	0.258987	0.819455
		0.7107	8211	226	7985	452	8437	0.0535735	0.0535608		0.207	10896.2	1623.78	9272.44	3247.56	12520	0.25939	0.820028
		0.7103	8212	226	7986	452	8438	0.0535672	0.0535608		0.2065	10901.5	1627.47	9274.05	3254.95	12529	0.259793	0.820391
		0.7096	8213	226	7987	452	8439	0.0535608	0.0535608		0.206	10906.8	1631.17	9275.67	3262.33	12538	0.260196	0.82091
		0.7093	8213	227	7986	454	8440	0.0537915	0.053766		0.2055	10912.1	1634.86	9277.28	3269.72	12547	0.260598	0.821325
		0.7092	8215	227	7988	454	8442	0.0537787	0.053766		0.2053	10917.4	1638.56	9278.88	3277.12	12556	0.261	0.821687
		0.7091	8216	227	7989	454	8443	0.0537724	0.053766		0.2048	10922.7	1642.26	9280.48	3284.52	12565	0.261402	0.822179
		0.7089	8217	227	7990	454	8444	0.053766	0.053766		0.2041	10928	1645.96	9282.08	3291.92	12574	0.261804	0.822721
		0.7088	8218	228	7990	456	8446	0.0539901	0.0539709		0.2037	10933.3	1649.66	9283.68	3299.32	12583	0.262205	0.823237
		0.7086	8220	228	7992	456	8448	0.0539773	0.0539709		0.2033	10938.6	1653.37	9285.26	3306.74	12592	0.262606	0.823598
		0.7082	8221	228	7993	456	8449	0.0539709	0.0539709		0.2026	10943.9	1657.08	9286.85	3314.15	12601	0.263007	0.82419
		0.7081	8221	229	7992	458	8450	0.0542012	0.0541948		0.2022	10949.2	1660.79	9288.43	3321.57	12610	0.263408	0.824653
		0.708	8222	229	7993	458	8451	0.0541948	0.0541948		0.202	10954.5	1664.5	9290.01	3328.99	12619	0.263808	0.825089
		0.7079	8222	231	7991	462	8453	0.0546552	0.0546035		0.2018	10959.8	1668.21	9291.58	3336.42	12628	0.264208	0.825474
		0.7078	8223	231	7992	462	8454	0.0546487	0.0546035		0.2014	10965.1	1671.93	9293.15	3343.85	12637	0.264608	0.825935
		0.7077	8224	231	7993	462	8455	0.0546422	0.0546035		0.201	10970.4	1675.64	9294.71	3351.29	12646	0.265008	0.826447
		0.7074	8225	231	7994	462	8456	0.0546358	0.0546035		0.2007	10975.6	1679.36	9296.27	3358.73	12655	0.265407	0.826907
		0.707	8226	231	7995	462	8457	0.0546293	0.0546035		0.2002	10980.9	1683.09	9297.83	3366.17	12664	0.265806	0.827341
		0.7068	8227	231	7996	462	8458	0.0546228	0.0546035		0.1997	10986.2	1686.81	9299.38	3373.62	12673	0.266205	0.827749
		0.706	8230	231	7999	462	8461	0.0546035	0.0546035		0.1992	10991.5	1690.54	9300.93	3381.07	12682	0.266604	0.828284
		0.7056	8230	232	7998	464	8462	0.0548334	0.0547493		0.1989	10996.7	1694.27	9302.47	3388.53	12691	0.267003	0.828691
		0.7046	8232	232	8000	464	8464	0.0548204	0.0547493		0.1983	11002	1698	9304.01	3395.99	12700	0.267401	0.82925
		0.7045	8233	232	8001	464	8465	0.0548139	0.0547493		0.198	11007.3	1701.73	9305.54	3403.46	12709	0.267799	0.829656
		0.7044	8235	232	8003	464	8467	0.054801	0.0547493		0.1975	11012.5	1705.46	9307.07	3410.93	12718	0.268197	0.830087
		0.7036	8236	232	8004	464	8468	0.0547945	0.0547493		0.1971	11017.8	1709.2	9308.6	3418.4	12727	0.268594	0.830518
		0.7032	8237	232	8005	464	8469	0.0547881	0.0547493		0.1967	11023.1	1712.94	9310.12	3425.88	12736	0.268991	0.830897
		0.7029	8238	232	8006	464	8470	0.0547816	0.0547493		0.196	11028.3	1716.68	9311.64	3433.36	12745	0.269389	0.831453
		0.7026	8239	232	8007	464	8471	0.0547751	0.0547493		0.1956	11033.6	1720.42	9313.16	3440.84	12754	0.269785	0.832008
		0.7022	8240	232	8008	464	8472	0.0547686	0.0547493		0.1953	11038.8	1724.17	9314.67	3448.33	12763	0.270182	0.832386
		0.7021	8241	232	8009	464	8473	0.0547622	0.0547493		0.195	11044.1	1727.91	9316.17	3455.83	12772	0.270578	0.832865
		0.7018	8242	232	8010	464	8474	0.0547557	0.0547493		0.1947	11049.3	1731.66	9317.68	3463.32	12781	0.270974	0.833317
		0.701	8243	232	8011	464	8475	0.0547493	0.0547493		0.1945	11054.6	1735.41	9319.18	3470.82	12790	0.27137	0.833644
		0.7009	8243	233	8010	466	8476	0.0549788	0.0549528		0.1939	11059.8	1739.17	9320.67	3478.33	12799	0.271766	0.834246
		0.7004	8244	233	8011	466	8477	0.0549723	0.0549528		0.1936	11065.1	1742.92	9322.16	3485.84	12808	0.272161	0.834571
		0.7003	8245	233	8012	466	8478	0.0549658	0.0549528		0.193	11070.3	1746.68	9323.65	3493.35	12817	0.272556	0.835097
		0.7002	8246	233	8013	466	8479	0.0549593	0.0549528		0.1926	11075.6	1750.44	9325.13	3500.87	12826	0.272951	0.835547
		0.6999	8247	233	8014	466	8480	0.0549528	0.0549528		0.192	11080.8	1754.2	9326.61	3508.39	12835	0.273346	0.835997
		0.6998	8248	234	8014	468	8482	0.0551757	0.0551627		0.1916	11086	1757.96	9328.08	3515.92	12844	0.27374	0.836396
		0.6988	8249	234	8015	468	8483	0.0551692	0.0551627		0.1911	11091.3	1761.72	9329.55	3523.45	12853	0.274134	0.836769
		0.6986	8250	234	8016	468	8484	0.0551627	0.0551627		0.1906	11096.5	1765.49	9331.02	3530.98	12862	0.274528	0.837317
		0.6982	8250	235	8015	470	8485	0.0553919	0.0553723		0.19	11101.7	1769.26	9332.48	3538.52	12871	0.274922	0.837764
		0.698	8252	235	8017	470	8487	0.0553788	0.0553723		0.1896	11107	1773.03	9333.94	3546.06	12880	0.275316	0.838236
		0.6979	8253	235	8018	470	8488	0.0553723	0.0553723		0.1892	11112.2	1776.8	9335.39	3553.61	12889	0.275709	0.838633
		0.6975	8253	236	8017	472	8489	0.0556014	0.0556014		0.1888	11117.4	1780.58	9336.84	3561.16	12898	0.276102	0.839277
		0.6974	8253	237	8016	474	8490	0.0558304	0.0558172		0.1887	11122.6	1784.36	9338.29	3568.71	12907	0.276494	0.839524
		0.6973	8254	237	8017	474	8491	0.0558238	0.0558172		0.1882	11127.9	1788.14	9339.73	3576.27	12916	0.276887	0.840043
		0.6967	8255	237	8018	474	8492	0.0558172	0.0558172		0.188	11133.1	1791.92	9341.17	3583.83	12925	0.277279	0.840413
		0.6965	8256	238	8018	476	8494	0.0560396	0.0560396		0.1877	11138.3	1795.7	9342.6	3591.4	12934	0.277671	0.840931
		0.6963	8257	239	8018	478	8496	0.0562618	0.0561494		0.1876	11143.5	1799.49	9344.03	3598.97	12943	0.278063	0.841177
		0.6962	8258	239	8019	478	8497	0.0562551	0.0561494		0.1873	11148.7	1803.27	9345.45	3606.55	12952	0.278455	0.841767
		0.6961	8259	239	8020	478	8498	0.0562485	0.0561494		0.1869	11153.9	1807.06	9346.88	3614.12	12961	0.278846	0.84221
		0.696	8260	239	8021	478	8499	0.0562419	0.0561494		0.1864	11159.1	1810.85	9348.29	3621.71	12970	0.279237	0.8427
		0.6956	8261	239	8022	478	8500	0.0562353	0.0561494		0.1859	11164.4	1814.65	9349.71	3629.29	12979	0.279628	0.843166
		0.6946	8262	239	8023	478	8501	0.0562287	0.0561494		0.1856	11169.6	1818.44	9351.12	3636.88	12988	0.280019	0.843558
		0.6944	8263	239	8024	478	8502	0.0562221	0.0561494		0.1853	11174.8	1822.24	9352.52	3644.48	12997	0.280409	0.843998
		0.6943	8264	239	8025	478	8503	0.0562155	0.0561494		0.185	11180	1826.04	9353.93	3652.07	13006	0.280799	0.844437
		0.6942	8265	239	8026	478	8504	0.0562088	0.0561494		0.1846	11185.2	1829.84	9355.32	3659.68	13015	0.281189	0.844803
		0.6939	8266	239	8027	478	8505	0.0562022	0.0561494		0.184	11190.4	1833.64	9356.72	3667.28	13024	0.281579	0.845291
		0.6938	8267	239	8028	478	8506	0.0561956	0.0561494		0.1836	11195.6	1837.45	9358.11	3674.89	13033	0.281968	0.845705
		0.6937	8268	239	8029	478	8507	0.056189	0.0561494		0.1833	11200.7	1841.25	9359.5	3682.5	13042	0.282357	0.846166
		0.6929	8269	239	8030	478	8508	0.0561824	0.0561494		0.183	11205.9	1845.06	9360.88	3690.12	13051	0.282746	0.846579
		0.6928	8272	239	8033	478	8511	0.0561626	0.0561494		0.1827	11211.1	1848.87	9362.26	3697.74	13060	0.283135	0.84704
		0.6925	8273	239	8034	478	8512	0.056156	0.0561494		0.1823	11216.3	1852.68	9363.63	3705.37	13069	0.283524	0.847428
		0.6923	8274	239	8035	478	8513	0.0561494	0.0561494		0.182	11221.5	1856.5	9365	3713	13078	0.283912	0.847912
		0.6918	8274	240	8034	480	8514	0.0563777	0.0563711		0.1815	11226.7	1860.32	9366.37	3720.63	13087	0.2843	0.848395
		0.6916	8275	240	8035	480	8515	0.0563711	0.0563711		0.1813	11231.9	1864.13	9367.73	3728.27	13096	0.284688	0.848709
		0.6915	8275	241	8034	482	8516	0.0565993	0.0565993		0.181	11237	1867.96	9369.09	3735.91	13105	0.285075	0.849264
		0.6912	8275	242	8033	484	8517	0.0568275	0.0567609		0.1807	11242.2	1871.78	9370.44	3743.56	13114	0.285463	0.849625
		0.6907	8276	242	8034	484	8518	0.0568208	0.0567609		0.1804	11247.4	1875.6	9371.8	3751.2	13123	0.28585	0.850154
		0.6904	8277	242	8035	484	8519	0.0568142	0.0567609		0.1801	11252.6	1879.43	9373.14	3758.86	13132	0.286237	0.850515
		0.6901	8278	242	8036	484	8520	0.0568075	0.0567609		0.1798	11257.7	1883.26	9374.49	3766.51	13141	0.286623	0.850923
		0.6899	8279	242	8037	484	8521	0.0568008	0.0567609		0.1795	11262.9	1887.09	9375.82	3774.18	13150	0.28701	0.851402
		0.6898	8280	242	8038	484	8522	0.0567942	0.0567609		0.1791	11268.1	1890.92	9377.16	3781.84	13159	0.287396	0.851786
		0.6893	8282	242	8040	484	8524	0.0567809	0.0567609		0.1783	11273.2	1894.75	9378.49	3789.51	13168	0.287782	0.852288
		0.689	8283	242	8041	484	8525	0.0567742	0.0567609		0.1781	11278.4	1898.59	9379.82	3797.18	13177	0.288167	0.852742
		0.6889	8284	242	8042	484	8526	0.0567675	0.0567609		0.1779	11283.6	1902.43	9381.14	3804.86	13186	0.288553	0.853171
		0.6887	8285	242	8043	484	8527	0.0567609	0.0567609		0.1777	11288.7	1906.27	9382.46	3812.54	13195	0.288938	0.853481
		0.6881	8285	243	8042	486	8528	0.0569887	0.0569887		0.1774	11293.9	1910.11	9383.78	3820.22	13204	0.289323	0.853957
		0.6873	8286	244	8042	488	8530	0.0572098	0.0571562		0.1772	11299	1913.95	9385.09	3827.91	13213	0.289708	0.854338
		0.6869	8287	244	8043	488	8531	0.0572031	0.0571562		0.1769	11304.2	1917.8	9386.4	3835.6	13222	0.290092	0.854742
		0.6868	8288	244	8044	488	8532	0.0571964	0.0571562		0.1766	11309.4	1921.65	9387.7	3843.3	13231	0.290477	0.85524
		0.6864	8289	244	8045	488	8533	0.0571897	0.0571562		0.1764	11314.5	1925.5	9389.01	3850.99	13240	0.290861	0.855572
		0.6863	8290	244	8046	488	8534	0.057183	0.0571562		0.176	11319.7	1929.35	9390.3	3858.7	13249	0.291244	0.856093
		0.6862	8292	244	8048	488	8536	0.0571696	0.0571562		0.1758	11324.8	1933.2	9391.6	3866.4	13258	0.291628	0.856518
		0.6861	8294	244	8050	488	8538	0.0571562	0.0571562		0.1756	11329.9	1937.06	9392.88	3874.12	13267	0.292011	0.857014
		0.6859	8294	245	8049	490	8539	0.0573838	0.0573838		0.1754	11335.1	1940.92	9394.17	3881.83	13276	0.292395	0.857486
		0.6857	8294	246	8048	492	8540	0.0576112	0.057591		0.1753	11340.2	1944.77	9395.45	3889.55	13285	0.292777	0.857745
		0.6856	8295	246	8049	492	8541	0.0576045	0.057591		0.1751	11345.4	1948.64	9396.73	3897.27	13294	0.29316	0.858192
		0.6852	8296	246	8050	492	8542	0.0575978	0.057591		0.1749	11350.5	1952.5	9398	3905	13303	0.293543	0.858662
		0.685	8297	246	8051	492	8543	0.057591	0.057591		0.1748	11355.6	1956.36	9399.27	3912.73	13312	0.293925	0.859132
		0.6849	8297	247	8050	494	8544	0.0578184	0.0578116		0.1747	11360.8	1960.23	9400.54	3920.46	13321	0.294307	0.859742
		0.6843	8298	247	8051	494	8545	0.0578116	0.0578116		0.1747	11365.9	1964.1	9401.8	3928.2	13330	0.294689	0.859742
		0.6841	8298	248	8050	496	8546	0.0580388	0.0580185		0.1746	11371	1967.97	9403.06	3935.94	13339	0.29507	0.861284
		0.6834	8299	248	8051	496	8547	0.0580321	0.0580185		0.1746	11376.2	1971.84	9404.32	3943.68	13348	0.295451	0.861284
		0.6833	8300	248	8052	496	8548	0.0580253	0.0580185		0.1746	11381.3	1975.72	9405.57	3951.43	13357	0.295832	0.861284
		0.6828	8301	248	8053	496	8549	0.0580185	0.0580185		0.1746	11386.4	1979.59	9406.81	3959.19	13366	0.296213	0.861284
		0.6827	8301	249	8052	498	8550	0.0582456	0.0582252		0.1746	11391.5	1983.47	9408.06	3966.94	13375	0.296594	0.861284
		0.6825	8302	249	8053	498	8551	0.0582388	0.0582252		0.1746	11396.6	1987.35	9409.3	3974.7	13384	0.296974	0.861284
		0.6821	8303	249	8054	498	8552	0.058232	0.0582252		0.1741	11401.8	1991.23	9410.53	3982.47	13393	0.297354	0.86289
		0.6816	8304	249	8055	498	8553	0.0582252	0.0582252		0.1736	11406.9	1995.12	9411.77	3990.23	13402	0.297734	0.863238
		0.6811	8304	250	8054	500	8554	0.0584522	0.0584454		0.1732	11412	1999	9412.99	3998.01	13411	0.298114	0.863633
		0.6808	8305	250	8055	500	8555	0.0584454	0.0584454		0.1727	11417.1	2002.89	9414.22	4005.78	13420	0.298493	0.864165
		0.6807	8305	251	8054	502	8556	0.0586723	0.058638		0.1724	11422.2	2006.78	9415.44	4013.56	13429	0.298873	0.864512
		0.6806	8306	251	8055	502	8557	0.0586654	0.058638		0.1721	11427.3	2010.67	9416.66	4021.34	13438	0.299252	0.864882
		0.6804	8307	251	8056	502	8558	0.0586586	0.058638		0.1716	11432.4	2014.56	9417.87	4029.13	13447	0.29963	0.86539
		0.6803	8308	251	8057	502	8559	0.0586517	0.058638		0.1713	11437.5	2018.46	9419.08	4036.92	13456	0.300009	0.865689
		0.6802	8310	251	8059	502	8561	0.058638	0.058638		0.1707	11442.6	2022.36	9420.29	4044.71	13465	0.300387	0.86615
		0.6797	8311	252	8059	504	8563	0.0588579	0.0588579		0.1703	11447.7	2026.26	9421.49	4052.51	13474	0.300765	0.866564
		0.679	8311	253	8058	506	8564	0.0590845	0.059057		0.1698	11452.8	2030.16	9422.69	4060.31	13483	0.301143	0.867023
		0.6789	8312	253	8059	506	8565	0.0590776	0.059057		0.1694	11457.9	2034.06	9423.88	4068.12	13492	0.301521	0.867413
		0.6787	8313	253	8060	506	8566	0.0590707	0.059057		0.169	11463	2037.96	9425.07	4075.93	13501	0.301898	0.867849
		0.6785	8314	253	8061	506	8567	0.0590638	0.059057		0.1686	11468.1	2041.87	9426.26	4083.74	13510	0.302275	0.868215
		0.6782	8315	253	8062	506	8568	0.059057	0.059057		0.1683	11473.2	2045.78	9427.45	4091.55	13519	0.302652	0.868627
		0.6777	8315	254	8061	508	8569	0.0592835	0.0592489		0.168	11478.3	2049.69	9428.63	4099.37	13528	0.303029	0.869038
		0.6774	8316	254	8062	508	8570	0.0592765	0.0592489		0.1676	11483.4	2053.6	9429.8	4107.2	13537	0.303405	0.869448
		0.6773	8318	254	8064	508	8572	0.0592627	0.0592489		0.1672	11488.5	2057.51	9430.97	4115.03	13546	0.303782	0.869836
		0.6772	8320	254	8066	508	8574	0.0592489	0.0592489		0.1669	11493.6	2061.43	9432.14	4122.86	13555	0.304158	0.870246
		0.6771	8321	255	8066	510	8576	0.0594683	0.0594475		0.1664	11498.7	2065.35	9433.31	4130.69	13564	0.304533	0.870723
		0.6766	8322	255	8067	510	8577	0.0594614	0.0594475		0.1661	11503.7	2069.26	9434.47	4138.53	13573	0.304909	0.871109
		0.6765	8324	255	8069	510	8579	0.0594475	0.0594475		0.1658	11508.8	2073.19	9435.63	4146.37	13582	0.305284	0.871449
		0.6756	8324	256	8068	512	8580	0.0596737	0.0596667		0.1654	11513.9	2077.11	9436.78	4154.22	13591	0.305659	0.87188
		0.6754	8325	256	8069	512	8581	0.0596667	0.0596667		0.1649	11519	2081.03	9437.93	4162.07	13600	0.306034	0.872355
		0.6753	8325	257	8068	514	8582	0.0598928	0.0598788		0.1646	11524	2084.96	9439.08	4169.92	13609	0.306409	0.872717
		0.6752	8326	257	8069	514	8583	0.0598858	0.0598788		0.1642	11529.1	2088.89	9440.22	4177.78	13618	0.306783	0.873191
		0.675	8327	257	8070	514	8584	0.0598788	0.0598788		0.1639	11534.2	2092.82	9441.36	4185.64	13627	0.307158	0.873552
		0.6737	8327	258	8069	516	8585	0.0601048	0.0601048		0.1636	11539.2	2096.75	9442.5	4193.5	13636	0.307532	0.87398
		0.6736	8328	259	8069	518	8587	0.0603237	0.0603167		0.1633	11544.3	2100.68	9443.63	4201.37	13645	0.307905	0.874385
		0.6719	8329	259	8070	518	8588	0.0603167	0.0603167		0.163	11549.4	2104.62	9444.76	4209.24	13654	0.308279	0.874744
		0.6718	8329	260	8069	520	8589	0.0605426	0.0605426		0.1625	11554.4	2108.56	9445.89	4217.11	13663	0.308652	0.875261
		0.6717	8329	261	8068	522	8590	0.0607683	0.0607613		0.1623	11559.5	2112.5	9447.01	4224.99	13672	0.309025	0.875597
		0.6714	8330	261	8069	522	8591	0.0607613	0.0607613		0.162	11564.6	2116.44	9448.13	4232.87	13681	0.309398	0.875955
		0.6713	8330	262	8068	524	8592	0.060987	0.0608878		0.1615	11569.6	2120.38	9449.24	4240.76	13690	0.309771	0.876381
		0.6711	8331	262	8069	524	8593	0.0609799	0.0608878		0.1611	11574.7	2124.33	9450.35	4248.65	13699	0.310143	0.876805
		0.6709	8332	262	8070	524	8594	0.0609728	0.0608878		0.1608	11579.7	2128.27	9451.46	4256.54	13708	0.310515	0.877207
		0.6706	8333	262	8071	524	8595	0.0609657	0.0608878		0.1605	11584.8	2132.22	9452.56	4264.44	13717	0.310887	0.87763
		0.6702	8334	262	8072	524	8596	0.0609586	0.0608878		0.1601	11589.8	2136.17	9453.66	4272.34	13726	0.311259	0.878009
		0.67	8336	262	8074	524	8598	0.0609444	0.0608878		0.1598	11594.9	2140.12	9454.76	4280.24	13735	0.31163	0.878432
		0.6699	8341	262	8079	524	8603	0.060909	0.0608878		0.1594	11599.9	2144.08	9455.85	4288.15	13744	0.312002	0.878787
		0.6697	8342	262	8080	524	8604	0.0609019	0.0608878		0.1591	11605	2148.03	9456.94	4296.06	13753	0.312373	0.879253
		0.6691	8343	262	8081	524	8605	0.0608948	0.0608878		0.1587	11610	2151.99	9458.02	4303.98	13762	0.312744	0.879541
		0.6688	8344	262	8082	524	8606	0.0608878	0.0608878		0.1586	11615.1	2155.95	9459.1	4311.9	13771	0.313114	0.879807
		0.6685	8344	264	8080	528	8608	0.0613383	0.0613312		0.1583	11620.1	2159.91	9460.18	4319.82	13780	0.313485	0.88036
		0.6684	8345	264	8081	528	8609	0.0613312	0.0613312		0.1581	11625.1	2163.87	9461.26	4327.74	13789	0.313855	0.880802
		0.6682	8345	265	8080	530	8610	0.0615563	0.0615349		0.1579	11630.2	2167.84	9462.33	4335.67	13798	0.314225	0.881155
		0.6678	8346	265	8081	530	8611	0.0615492	0.0615349		0.1578	11635.2	2171.8	9463.4	4343.6	13807	0.314594	0.882805
		0.6675	8347	265	8082	530	8612	0.061542	0.0615349		0.1578	11640.2	2175.77	9464.46	4351.54	13816	0.314964	0.882805
		0.6673	8348	265	8083	530	8613	0.0615349	0.0615349		0.1578	11645.3	2179.74	9465.52	4359.48	13825	0.315333	0.882805
		0.667	8348	266	8082	532	8614	0.0617599	0.0617313		0.1578	11650.3	2183.71	9466.58	4367.42	13834	0.315702	0.882805
		0.6668	8350	266	8084	532	8616	0.0617456	0.0617313		0.1578	11655.3	2187.69	9467.63	4375.37	13843	0.316071	0.882805
		0.6667	8351	266	8085	532	8617	0.0617384	0.0617313		0.1578	11660.3	2191.66	9468.68	4383.32	13852	0.31644	0.882805
		0.6666	8352	266	8086	532	8618	0.0617313	0.0617313		0.1578	11665.4	2195.64	9469.73	4391.27	13861	0.316808	0.882805
		0.6665	8352	267	8085	534	8619	0.0619561	0.061949		0.1577	11670.4	2199.62	9470.77	4399.23	13870	0.317176	0.884426
		0.6664	8353	267	8086	534	8620	0.061949	0.061949		0.1575	11675.4	2203.6	9471.81	4407.19	13879	0.317544	0.884732
		0.6661	8353	268	8085	536	8621	0.0621738	0.0621233		0.1572	11680.4	2207.58	9472.84	4415.16	13888	0.317912	0.885146
		0.665	8354	268	8086	536	8622	0.0621666	0.0621233		0.1568	11685.4	2211.56	9473.87	4423.13	13897	0.318279	0.885538
		0.6646	8355	268	8087	536	8623	0.0621593	0.0621233		0.1565	11690.5	2215.55	9474.9	4431.1	13906	0.318646	0.885865
		0.6644	8357	268	8089	536	8625	0.0621449	0.0621233		0.1561	11695.5	2219.54	9475.93	4439.07	13915	0.319013	0.8863
		0.6643	8358	268	8090	536	8626	0.0621377	0.0621233		0.1558	11700.5	2223.53	9476.95	4447.05	13924	0.31938	0.886647
		0.6637	8359	268	8091	536	8627	0.0621305	0.0621233		0.1555	11705.5	2227.52	9477.97	4455.03	13933	0.319747	0.887103
		0.6636	8360	268	8092	536	8628	0.0621233	0.0621233		0.1552	11710.5	2231.51	9478.98	4463.02	13942	0.320113	0.887471
		0.663	8360	269	8091	538	8629	0.0623479	0.0623479		0.1549	11715.5	2235.5	9479.99	4471.01	13951	0.320479	0.887882
		0.6627	8360	271	8089	542	8631	0.0627969	0.0627896		0.1546	11720.5	2239.5	9481	4479	13960	0.320845	0.88825
		0.6621	8361	271	8090	542	8632	0.0627896	0.0627896		0.1542	11725.5	2243.5	9482	4487	13969	0.321211	0.888682
		0.662	8361	272	8089	544	8633	0.063014	0.063014		0.1537	11730.5	2247.5	9483	4495	13978	0.321577	0.889048
		0.6619	8361	273	8088	546	8634	0.0632384	0.0632237		0.1534	11735.5	2251.5	9484	4503	13987	0.321942	0.889393
		0.6618	8362	273	8089	546	8635	0.063231	0.0632237		0.1531	11740.5	2255.5	9484.99	4511.01	13996	0.322307	0.889866
		0.6616	8363	273	8090	546	8636	0.0632237	0.0632237		0.1528	11745.5	2259.51	9485.98	4519.02	14005	0.322672	0.890146
		0.6615	8363	274	8089	548	8637	0.063448	0.0634333		0.1522	11750.5	2263.52	9486.97	4527.03	14014	0.323036	0.890597
		0.6611	8364	274	8090	548	8638	0.0634406	0.0634333		0.1517	11755.5	2267.52	9487.95	4535.05	14023	0.323401	0.89094
		0.6609	8365	274	8091	548	8639	0.0634333	0.0634333		0.1514	11760.5	2271.53	9488.93	4543.07	14032	0.323765	0.89139
		0.6606	8366	275	8091	550	8641	0.06365	0.0635618		0.1511	11765.5	2275.55	9489.91	4551.09	14041	0.324129	0.891732
		0.66	8367	275	8092	550	8642	0.0636427	0.0635618		0.1508	11770.4	2279.56	9490.88	4559.12	14050	0.324492	0.892031
		0.6594	8368	275	8093	550	8643	0.0636353	0.0635618		0.1505	11775.4	2283.58	9491.85	4567.15	14059	0.324856	0.892501
		0.6589	8369	275	8094	550	8644	0.063628	0.0635618		0.1503	11780.4	2287.59	9492.82	4575.18	14068	0.325219	0.892949
		0.6585	8370	275	8095	550	8645	0.0636206	0.0635618		0.15	11785.4	2291.61	9493.78	4583.22	14077	0.325582	0.893311
		0.6584	8371	275	8096	550	8646	0.0636132	0.0635618		0.1498	11790.4	2295.63	9494.74	4591.26	14086	0.325945	0.893672
		0.6582	8372	275	8097	550	8647	0.0636059	0.0635618		0.1495	11795.3	2299.65	9495.69	4599.31	14095	0.326308	0.893949
		0.6579	8373	275	8098	550	8648	0.0635985	0.0635618		0.149	11800.3	2303.68	9496.64	4607.36	14104	0.32667	0.894352
		0.6577	8374	275	8099	550	8649	0.0635912	0.0635618		0.1487	11805.3	2307.7	9497.59	4615.41	14113	0.327032	0.894797
		0.6573	8375	275	8100	550	8650	0.0635838	0.0635618		0.1484	11810.3	2311.73	9498.54	4623.46	14122	0.327394	0.895263
		0.6571	8376	275	8101	550	8651	0.0635765	0.0635618		0.1483	11815.2	2315.76	9499.48	4631.52	14131	0.327756	0.895496
		0.6569	8377	275	8102	550	8652	0.0635691	0.0635618		0.1481	11820.2	2319.79	9500.42	4639.58	14140	0.328118	0.89594
		0.6563	8378	275	8103	550	8653	0.0635618	0.0635618		0.1479	11825.2	2323.82	9501.35	4647.65	14149	0.328479	0.896425
		0.6561	8378	276	8102	552	8654	0.0637855	0.0637855		0.1477	11830.1	2327.86	9502.28	4655.72	14158	0.32884	0.896784
		0.6558	8378	277	8101	554	8655	0.0640092	0.0640092		0.1476	11835.1	2331.9	9503.21	4663.79	14167	0.329201	0.897036
		0.6555	8378	278	8100	556	8656	0.0642329	0.0641514		0.1474	11840.1	2335.93	9504.13	4671.87	14176	0.329562	0.897373
		0.6551	8380	278	8102	556	8658	0.0642181	0.0641514		0.1473	11845	2339.97	9505.05	4679.95	14185	0.329922	0.897667
		0.6549	8381	278	8103	556	8659	0.0642106	0.0641514		0.1471	11850	2344.01	9505.97	4688.03	14194	0.330282	0.898171
		0.6548	8382	278	8104	556	8660	0.0642032	0.0641514		0.147	11854.9	2348.06	9506.89	4696.11	14203	0.330642	0.898465
		0.6546	8383	278	8105	556	8661	0.0641958	0.0641514		0.1469	11859.9	2352.1	9507.8	4704.2	14212	0.331002	0.898863
		0.6543	8384	278	8106	556	8662	0.0641884	0.0641514		0.1468	11864.9	2356.15	9508.7	4712.3	14221	0.331362	0.899365
		0.6539	8385	278	8107	556	8663	0.064181	0.0641514		0.1467	11869.8	2360.2	9509.61	4720.39	14230	0.331721	0.899887
		0.6538	8387	278	8109	556	8665	0.0641662	0.0641514		0.1467	11874.8	2364.25	9510.51	4728.49	14239	0.33208	0.899887
		0.6534	8388	278	8110	556	8666	0.0641588	0.0641514		0.1466	11879.7	2368.3	9511.41	4736.59	14248	0.332439	0.900346
		0.6528	8389	278	8111	556	8667	0.0641514	0.0641514		0.1465	11884.7	2372.35	9512.3	4744.7	14257	0.332798	0.900887
		0.6524	8389	279	8110	558	8668	0.0643747	0.0643599		0.1464	11889.6	2376.4	9513.19	4752.81	14266	0.333156	0.901469
		0.6519	8390	279	8111	558	8669	0.0643673	0.0643599		0.1464	11894.5	2380.46	9514.08	4760.92	14275	0.333515	0.901469
		0.6516	8391	279	8112	558	8670	0.0643599	0.0643599		0.1463	11899.5	2384.52	9514.96	4769.04	14284	0.333873	0.90205
		0.651	8391	281	8110	562	8672	0.0648063	0.0648063		0.1463	11904.4	2388.58	9515.84	4777.16	14293	0.334231	0.90205
		0.6509	8391	282	8109	564	8673	0.0650294	0.0649994		0.1462	11909.4	2392.64	9516.72	4785.28	14302	0.334588	0.902837
		0.6504	8392	282	8110	564	8674	0.0650219	0.0649994		0.1462	11914.3	2396.7	9517.59	4793.41	14311	0.334946	0.902837
		0.6498	8393	282	8111	564	8675	0.0650144	0.0649994		0.1461	11919.2	2400.77	9518.46	4801.54	14320	0.335303	0.90422
		0.6491	8394	282	8112	564	8676	0.0650069	0.0649994		0.1461	11924.2	2404.83	9519.33	4809.67	14329	0.33566	0.90422
		0.6482	8395	282	8113	564	8677	0.0649994	0.0649994		0.1461	11929.1	2408.9	9520.19	4817.81	14338	0.336017	0.90422
		0.6479	8395	283	8112	566	8678	0.0652224	0.0652224		0.1461	11934	2412.97	9521.05	4825.95	14347	0.336373	0.90422
		0.6477	8395	284	8111	568	8679	0.0654453	0.0654453		0.1461	11939	2417.04	9521.91	4834.09	14356	0.336729	0.90422
		0.6474	8395	285	8110	570	8680	0.0656682	0.0656153		0.146	11943.9	2421.12	9522.77	4842.23	14365	0.337086	0.906805
		0.6471	8396	285	8111	570	8681	0.0656606	0.0656153		0.146	11948.8	2425.19	9523.62	4850.38	14374	0.337442	0.906805
		0.647	8397	285	8112	570	8682	0.0656531	0.0656153		0.146	11953.7	2429.27	9524.46	4858.54	14383	0.337797	0.906805
		0.6469	8398	285	8113	570	8683	0.0656455	0.0656153		0.146	11958.7	2433.35	9525.31	4866.69	14392	0.338153	0.906805
		0.6467	8400	285	8115	570	8685	0.0656304	0.0656153		0.146	11963.6	2437.43	9526.15	4874.85	14401	0.338508	0.906805
		0.6465	8401	285	8116	570	8686	0.0656228	0.0656153		0.146	11968.5	2441.51	9526.98	4883.02	14410	0.338863	0.906805
		0.6461	8402	285	8117	570	8687	0.0656153	0.0656153		0.146	11973.4	2445.59	9527.82	4891.18	14419	0.339218	0.906805
		0.6458	8402	286	8116	572	8688	0.0658379	0.0658152		0.146	11978.3	2449.68	9528.65	4899.35	14428	0.339572	0.906805
		0.6457	8403	286	8117	572	8689	0.0658304	0.0658152		0.146	11983.2	2453.76	9529.48	4907.52	14437	0.339927	0.906805
		0.6456	8404	286	8118	572	8690	0.0658228	0.0658152		0.1457	11988.1	2457.85	9530.3	4915.7	14446	0.340281	0.908599
		0.6449	8405	286	8119	572	8691	0.0658152	0.0658152		0.145	11993.1	2461.94	9531.12	4923.88	14455	0.340635	0.909005
		0.6448	8406	287	8119	574	8693	0.0660301	0.0660301		0.1445	11998	2466.03	9531.94	4932.06	14464	0.340989	0.909329
		0.6445	8407	288	8119	576	8695	0.066245	0.066245		0.1441	12002.9	2470.12	9532.75	4940.25	14473	0.341342	0.909735
		0.6441	8407	289	8118	578	8696	0.0664673	0.0663986		0.1438	12007.8	2474.22	9533.56	4948.44	14482	0.341696	0.91016
		0.6438	8408	289	8119	578	8697	0.0664597	0.0663986		0.1435	12012.7	2478.32	9534.37	4956.63	14491	0.342049	0.910402
		0.6436	8409	289	8120	578	8698	0.0664521	0.0663986		0.1429	12017.6	2482.41	9535.17	4964.83	14500	0.342402	0.910867
		0.6433	8410	289	8121	578	8699	0.0664444	0.0663986		0.1424	12022.5	2486.51	9535.97	4973.03	14509	0.342755	0.911189
		0.6429	8412	289	8123	578	8701	0.0664291	0.0663986		0.1419	12027.4	2490.61	9536.77	4981.23	14518	0.343107	0.911532
		0.6426	8413	289	8124	578	8702	0.0664215	0.0663986		0.1412	12032.3	2494.72	9537.57	4989.43	14527	0.343459	0.911874
		0.6422	8415	289	8126	578	8704	0.0664063	0.0663986		0.1407	12037.2	2498.82	9538.36	4997.64	14536	0.343811	0.912236
		0.6414	8416	289	8127	578	8705	0.0663986	0.0663986		0.1403	12042.1	2502.93	9539.15	5005.85	14545	0.344163	0.912598
		0.6408	8418	290	8128	580	8708	0.0666054	0.0665825		0.1398	12047	2507.03	9539.93	5014.07	14554	0.344515	0.912999
		0.6403	8419	290	8129	580	8709	0.0665978	0.0665825		0.1395	12051.9	2511.14	9540.71	5022.29	14563	0.344866	0.91336
		0.6401	8420	290	8130	580	8710	0.0665901	0.0665825		0.1389	12056.7	2515.26	9541.49	5030.51	14572	0.345218	0.9137
		0.6399	8421	290	8131	580	8711	0.0665825	0.0665825		0.1385	12061.6	2519.37	9542.26	5038.74	14581	0.345569	0.91406
		0.6397	8421	291	8130	582	8712	0.0668044	0.0668044		0.1381	12066.5	2523.48	9543.04	5046.96	14590	0.345919	0.914379
		0.6395	8421	292	8129	584	8713	0.0670263	0.0669955		0.1374	12071.4	2527.6	9543.8	5055.2	14599	0.34627	0.914738
		0.639	8422	292	8130	584	8714	0.0670186	0.0669955		0.1367	12076.3	2531.71	9544.57	5063.43	14608	0.34662	0.915157
		0.6388	8423	292	8131	584	8715	0.0670109	0.0669955		0.1359	12081.2	2535.83	9545.33	5071.67	14617	0.346971	0.915495
		0.6386	8424	292	8132	584	8716	0.0670032	0.0669955		0.1354	12086	2539.95	9546.09	5079.91	14626	0.34732	0.915853
		0.6383	8425	292	8133	584	8717	0.0669955	0.0669955		0.135	12090.9	2544.08	9546.85	5088.15	14635	0.34767	0.91621
		0.6378	8425	293	8132	586	8718	0.0672173	0.0672095		0.1345	12095.8	2548.2	9547.6	5096.4	14644	0.34802	0.916587
		0.6374	8426	293	8133	586	8719	0.0672095	0.0672095		0.1341	12100.7	2552.33	9548.35	5104.65	14653	0.348369	0.916924
		0.6372	8426	294	8132	588	8720	0.0674312	0.0674157		0.1339	12105.5	2556.45	9549.09	5112.91	14662	0.348718	0.917221
		0.6371	8427	294	8133	588	8721	0.0674235	0.0674157		0.1336	12110.4	2560.58	9549.84	5121.16	14671	0.349067	0.917577
		0.6368	8428	294	8134	588	8722	0.0674157	0.0674157		0.1334	12115.3	2564.71	9550.58	5129.42	14680	0.349416	0.917992
		0.6364	8428	295	8133	590	8723	0.0676373	0.0676373		0.1333	12120.2	2568.84	9551.31	5137.69	14689	0.349764	0.918307
		0.6363	8428	296	8132	592	8724	0.0678588	0.067851		0.1332	12125	2572.98	9552.05	5145.95	14698	0.350113	0.920645
		0.636	8429	296	8133	592	8725	0.067851	0.067851		0.1332	12129.9	2577.11	9552.78	5154.22	14707	0.350461	0.920645
		0.6358	8430	297	8133	594	8727	0.0680646	0.0680101		0.1332	12134.8	2581.25	9553.5	5162.5	14716	0.350809	0.920645
		0.6357	8431	297	8134	594	8728	0.0680568	0.0680101		0.1332	12139.6	2585.39	9554.23	5170.77	14725	0.351156	0.920645
		0.6356	8432	297	8135	594	8729	0.068049	0.0680101		0.1332	12144.5	2589.53	9554.95	5179.05	14734	0.351504	0.920645
		0.6355	8433	297	8136	594	8730	0.0680412	0.0680101		0.1332	12149.3	2593.67	9555.66	5187.34	14743	0.351851	0.920645
		0.6354	8435	297	8138	594	8732	0.0680257	0.0680101		0.1332	12154.2	2597.81	9556.38	5195.62	14752	0.352198	0.920645
		0.635	8436	297	8139	594	8733	0.0680179	0.0680101		0.1332	12159	2601.96	9557.09	5203.91	14761	0.352545	0.920645
		0.6349	8437	297	8140	594	8734	0.0680101	0.0680101		0.1332	12163.9	2606.1	9557.8	5212.2	14770	0.352891	0.920645
		0.6345	8438	298	8140	596	8736	0.0682234	0.0682234		0.1332	12168.8	2610.25	9558.5	5220.5	14779	0.353238	0.920645
		0.6344	8438	299	8139	598	8737	0.0684445	0.0684054		0.1332	12173.6	2614.4	9559.2	5228.8	14788	0.353584	0.920645
		0.6341	8439	299	8140	598	8738	0.0684367	0.0684054		0.1332	12178.4	2618.55	9559.9	5237.1	14797	0.35393	0.920645
		0.6337	8440	299	8141	598	8739	0.0684289	0.0684054		0.1328	12183.3	2622.7	9560.59	5245.41	14806	0.354276	0.922907
		0.6335	8441	299	8142	598	8740	0.0684211	0.0684054		0.132	12188.1	2626.86	9561.29	5253.71	14815	0.354621	0.923237
		0.6334	8443	299	8144	598	8742	0.0684054	0.0684054		0.1316	12193	2631.01	9561.98	5262.02	14824	0.354967	0.923625
		0.6332	8443	300	8143	600	8743	0.0686263	0.0685949		0.1309	12197.8	2635.17	9562.66	5270.34	14833	0.355312	0.923974
		0.633	8444	300	8144	600	8744	0.0686185	0.0685949		0.1304	12202.7	2639.33	9563.34	5278.66	14842	0.355657	0.924283
		0.6327	8445	300	8145	600	8745	0.0686106	0.0685949		0.1298	12207.5	2643.49	9564.02	5286.98	14851	0.356001	0.924631
		0.6326	8446	300	8146	600	8746	0.0686028	0.0685949		0.1289	12212.3	2647.65	9564.7	5295.3	14860	0.356346	0.925056
		0.6322	8447	300	8147	600	8747	0.0685949	0.0685949		0.1283	12217.2	2651.81	9565.37	5303.63	14869	0.35669	0.925365
		0.6317	8448	301	8147	602	8749	0.0688079	0.0688		0.1277	12222	2655.98	9566.04	5311.96	14878	0.357034	0.925731
		0.6313	8449	301	8148	602	8750	0.0688	0.0688		0.1273	12226.9	2660.15	9566.71	5320.29	14887	0.357378	0.926116
		0.6309	8449	302	8147	604	8751	0.0690207	0.0690207		0.1268	12231.7	2664.31	9567.37	5328.63	14896	0.357722	0.926442
		0.6307	8449	303	8146	606	8752	0.0692413	0.0692334		0.1266	12236.5	2668.48	9568.03	5336.97	14905	0.358066	0.92675
		0.6305	8450	303	8147	606	8753	0.0692334	0.0692334		0.1262	12241.3	2672.65	9568.69	5345.31	14914	0.358409	0.927191
		0.6298	8451	304	8147	608	8755	0.069446	0.0693747		0.126	12246.2	2676.83	9569.35	5353.65	14923	0.358752	0.927478
		0.6294	8452	304	8148	608	8756	0.0694381	0.0693747		0.1258	12251	2681	9570	5362	14932	0.359095	0.927803
		0.629	8453	304	8149	608	8757	0.0694302	0.0693747		0.1255	12255.8	2685.18	9570.65	5370.35	14941	0.359437	0.928186
		0.6288	8454	304	8150	608	8758	0.0694222	0.0693747		0.1253	12260.6	2689.35	9571.29	5378.71	14950	0.35978	0.928548
		0.6286	8455	304	8151	608	8759	0.0694143	0.0693747		0.1252	12265.5	2693.53	9571.93	5387.07	14959	0.360122	0.928758
		0.6278	8456	304	8152	608	8760	0.0694064	0.0693747		0.125	12270.3	2697.71	9572.57	5395.43	14968	0.360464	0.929368
		0.6271	8457	304	8153	608	8761	0.0693985	0.0693747		0.125	12275.1	2701.9	9573.21	5403.79	14977	0.360806	0.929368
		0.627	8458	304	8154	608	8762	0.0693906	0.0693747		0.1249	12279.9	2706.08	9573.84	5412.16	14986	0.361148	0.929957
		0.6267	8460	304	8156	608	8764	0.0693747	0.0693747		0.1249	12284.7	2710.27	9574.47	5420.53	14995	0.361489	0.929957
		0.6265	8460	305	8155	610	8765	0.069595	0.0695553		0.1248	12289.5	2714.45	9575.1	5428.9	15004	0.36183	0.931
		0.6264	8461	305	8156	610	8766	0.069587	0.0695553		0.1248	12294.4	2718.64	9575.72	5437.28	15013	0.362171	0.931
		0.6263	8462	305	8157	610	8767	0.0695791	0.0695553		0.1248	12299.2	2722.83	9576.34	5445.66	15022	0.362512	0.931
		0.6261	8463	305	8158	610	8768	0.0695712	0.0695553		0.1248	12304	2727.02	9576.96	5454.04	15031	0.362853	0.931
		0.626	8464	305	8159	610	8769	0.0695632	0.0695553		0.1243	12308.8	2731.21	9577.57	5462.43	15040	0.363193	0.931888
		0.6257	8465	305	8160	610	8770	0.0695553	0.0695553		0.1238	12313.6	2735.41	9578.18	5470.82	15049	0.363534	0.932209
		0.6253	8466	306	8160	612	8772	0.0697674	0.069688		0.1234	12318.4	2739.6	9578.79	5479.21	15058	0.363874	0.932586
		0.6252	8467	306	8161	612	8773	0.0697595	0.069688		0.1226	12323.2	2743.8	9579.4	5487.6	15067	0.364213	0.932906
		0.6249	8468	306	8162	612	8774	0.0697515	0.069688		0.122	12328	2748	9580	5496	15076	0.364553	0.933263
		0.6242	8469	306	8163	612	8775	0.0697436	0.069688		0.1215	12332.8	2752.2	9580.6	5504.4	15085	0.364892	0.933563
		0.6235	8471	306	8165	612	8777	0.0697277	0.069688		0.1211	12337.6	2756.4	9581.19	5512.81	15094	0.365232	0.933882
		0.6234	8472	306	8166	612	8778	0.0697198	0.069688		0.1206	12342.4	2760.61	9581.79	5521.21	15103	0.365571	0.934276
		0.6232	8473	306	8167	612	8779	0.0697118	0.069688		0.1196	12347.2	2764.81	9582.38	5529.62	15112	0.365909	0.934575
		0.6227	8474	306	8168	612	8780	0.0697039	0.069688		0.1192	12352	2769.02	9582.96	5538.04	15121	0.366248	0.934949
		0.6221	8476	306	8170	612	8782	0.069688	0.069688		0.1185	12356.8	2773.23	9583.55	5546.45	15130	0.366586	0.935267
		0.6219	8476	307	8169	614	8783	0.0699078	0.0698998		0.1176	12361.6	2777.44	9584.13	5554.87	15139	0.366925	0.935603
		0.6217	8477	307	8170	614	8784	0.0698998	0.0698998		0.1167	12366.4	2781.65	9584.71	5563.29	15148	0.367263	0.935938
		0.6211	8479	308	8171	616	8787	0.0701036	0.0700717		0.116	12371.1	2785.86	9585.28	5571.72	15157	0.3676	0.936273
		0.6205	8480	308	8172	616	8788	0.0700956	0.0700717		0.1152	12375.9	2790.07	9585.85	5580.15	15166	0.367938	0.936626
		0.6202	8481	308	8173	616	8789	0.0700876	0.0700717		0.1145	12380.7	2794.29	9586.42	5588.58	15175	0.368275	0.936942
		0.6201	8482	308	8174	616	8790	0.0700796	0.0700717		0.1138	12385.5	2798.51	9586.99	5597.01	15184	0.368612	0.937239
		0.62	8483	308	8175	616	8791	0.0700717	0.0700717		0.1131	12390.3	2802.72	9587.55	5605.45	15193	0.368949	0.937609
		0.6199	8483	309	8174	618	8792	0.0702912	0.0702912		0.1122	12395.1	2806.94	9588.11	5613.89	15202	0.369286	0.937961
		0.6194	8483	310	8173	620	8793	0.0705106	0.0705026		0.1116	12399.8	2811.17	9588.67	5622.33	15211	0.369623	0.93822
		0.6191	8484	310	8174	620	8794	0.0705026	0.0705026		0.1101	12404.6	2815.39	9589.22	5630.78	15220	0.369959	0.938626
		0.6188	8484	311	8173	622	8795	0.070722	0.070714		0.1094	12409.4	2819.61	9589.77	5639.23	15229	0.370295	0.93894
		0.6186	8485	311	8174	622	8796	0.070714	0.070714		0.1078	12414.2	2823.84	9590.32	5647.68	15238	0.370631	0.939272
		0.6185	8486	312	8174	624	8798	0.0709252	0.0709252		0.1067	12418.9	2828.07	9590.87	5656.13	15247	0.370967	0.939585
		0.6183	8487	313	8174	626	8800	0.0711364	0.0711121		0.1055	12423.7	2832.3	9591.41	5664.59	15256	0.371303	0.939916
		0.618	8488	313	8175	626	8801	0.0711283	0.0711121		0.1046	12428.5	2836.53	9591.95	5673.05	15265	0.371638	0.940265
		0.6177	8489	313	8176	626	8802	0.0711202	0.0711121		0.1034	12433.2	2840.76	9592.48	5681.52	15274	0.371973	0.940595
		0.6175	8490	313	8177	626	8803	0.0711121	0.0711121		0.1024	12438	2844.99	9593.02	5689.98	15283	0.372308	0.940925
		0.6167	8490	314	8176	628	8804	0.0713312	0.0713231		0.1012	12442.8	2849.23	9593.55	5698.45	15292	0.372643	0.941254
		0.6163	8491	314	8177	628	8805	0.0713231	0.0713231		0.0998	12447.5	2853.46	9594.07	5706.93	15301	0.372977	0.941584
		0.6162	8491	316	8175	632	8807	0.0717611	0.0717367		0.09882	12452.3	2857.7	9594.6	5715.4	15310	0.373312	0.941912
		0.6157	8492	316	8176	632	8808	0.071753	0.0717367		0.09786	12457.1	2861.94	9595.12	5723.88	15319	0.373646	0.942241
		0.6156	8493	316	8177	632	8809	0.0717448	0.0717367		0.09681	12461.8	2866.18	9595.64	5732.36	15328	0.37398	0.942569
		0.6155	8494	316	8178	632	8810	0.0717367	0.0717367		0.09577	12466.6	2870.42	9596.15	5740.85	15337	0.374314	0.942897
		0.6153	8495	317	8178	634	8812	0.0719473	0.0719473		0.09464	12471.3	2874.67	9596.66	5749.34	15346	0.374647	0.943206
		0.615	8495	318	8177	636	8813	0.0721661	0.0721416		0.09368	12476.1	2878.91	9597.17	5757.83	15355	0.374981	0.943569
		0.6147	8497	318	8179	636	8815	0.0721497	0.0721416		0.09281	12480.8	2883.16	9597.68	5766.32	15364	0.375314	0.943878
		0.6144	8498	318	8180	636	8816	0.0721416	0.0721416		0.09207	12485.6	2887.41	9598.18	5774.82	15373	0.375647	0.944204
		0.6135	8498	319	8179	638	8817	0.0723602	0.0723602		0.09116	12490.3	2891.66	9598.68	5783.32	15382	0.37598	0.94453
		0.613	8499	320	8179	640	8819	0.0725706	0.0725541		0.08994	12495.1	2895.91	9599.18	5791.82	15391	0.376312	0.944855
		0.6127	8500	320	8180	640	8820	0.0725624	0.0725541		0.08884	12499.8	2900.16	9599.68	5800.32	15400	0.376644	0.945181
		0.6124	8501	320	8181	640	8821	0.0725541	0.0725541		0.08756	12504.6	2904.42	9600.17	5808.83	15409	0.376977	0.945505
		0.6123	8501	321	8180	642	8822	0.0727726	0.0727726		0.08615	12509.3	2908.67	9600.66	5817.34	15418	0.377309	0.945848
		0.6119	8501	322	8179	644	8823	0.072991	0.0729332		0.08497	12514.1	2912.93	9601.14	5825.86	15427	0.37764	0.946154
		0.6114	8502	322	8180	644	8824	0.0729828	0.0729332		0.08401	12518.8	2917.19	9601.62	5834.38	15436	0.377972	0.946478
		0.6107	8504	322	8182	644	8826	0.0729662	0.0729332		0.08298	12523.6	2921.45	9602.1	5842.9	15445	0.378303	0.946801
		0.6106	8505	322	8183	644	8827	0.072958	0.0729332		0.08222	12528.3	2925.71	9602.58	5851.42	15454	0.378635	0.947124
		0.6105	8507	322	8185	644	8829	0.0729414	0.0729332		0.08106	12533	2929.97	9603.06	5859.94	15463	0.378966	0.947447
		0.6104	8508	322	8186	644	8830	0.0729332	0.0729332		0.07999	12537.8	2934.24	9603.53	5868.47	15472	0.379296	0.947769
		0.6102	8508	323	8185	646	8831	0.0731514	0.0731431		0.07899	12542.5	2938.5	9604	5877	15481	0.379627	0.948091
		0.61	8509	323	8186	646	8832	0.0731431	0.0731431		0.07822	12547.2	2942.77	9604.46	5885.54	15490	0.379957	0.948413
		0.6095	8509	324	8185	648	8833	0.0733613	0.0733613		0.07734	12552	2947.04	9604.92	5894.08	15499	0.380287	0.948734
		0.6094	8509	325	8184	650	8834	0.0735794	0.073571		0.07642	12556.7	2951.31	9605.38	5902.62	15508	0.380617	0.949055
		0.6093	8510	325	8185	650	8835	0.073571	0.073571		0.07528	12561.4	2955.58	9605.84	5911.16	15517	0.380947	0.949376
		0.609	8511	327	8184	654	8838	0.0739986	0.0739484		0.07443	12566.1	2959.85	9606.3	5919.7	15526	0.381277	0.949732
		0.6074	8512	327	8185	654	8839	0.0739903	0.0739484		0.07344	12570.9	2964.13	9606.75	5928.25	15535	0.381606	0.950016
		0.607	8513	327	8186	654	8840	0.0739819	0.0739484		0.07294	12575.6	2968.4	9607.19	5936.81	15544	0.381936	0.950335
		0.6067	8514	327	8187	654	8841	0.0739735	0.0739484		0.07233	12580.3	2972.68	9607.64	5945.36	15553	0.382265	0.950637
		0.6066	8516	327	8189	654	8843	0.0739568	0.0739484		0.07178	12585	2976.96	9608.08	5953.92	15562	0.382593	0.950991
		0.6064	8517	327	8190	654	8844	0.0739484	0.0739484		0.07061	12589.8	2981.24	9608.52	5962.48	15571	0.382922	0.951292
		0.6063	8517	328	8189	656	8845	0.0741662	0.0741578		0.07009	12594.5	2985.52	9608.96	5971.04	15580	0.38325	0.95161
		0.606	8518	328	8190	656	8846	0.0741578	0.0741578		0.06945	12599.2	2989.8	9609.39	5979.61	15589	0.383579	0.951928
		0.6058	8518	329	8189	658	8847	0.0743755	0.0743587		0.06933	12603.9	2994.09	9609.82	5988.18	15598	0.383907	0.952333
		0.6057	8519	329	8190	658	8848	0.0743671	0.0743587		0.06932	12608.6	2998.37	9610.25	5996.75	15607	0.384235	0.952527
		0.6056	8520	329	8191	658	8849	0.0743587	0.0743587		0.06931	12613.3	3002.66	9610.68	6005.32	15616	0.384562	0.953266
		0.6054	8521	330	8191	660	8851	0.0745678	0.0745678		0.06931	12618	3006.95	9611.1	6013.9	15625	0.38489	0.953266
		0.6051	8521	331	8190	662	8852	0.0747854	0.0747685		0.06931	12622.8	3011.24	9611.52	6022.48	15634	0.385217	0.953266
		0.6046	8523	331	8192	662	8854	0.0747685	0.0747685		0.06931	12627.5	3015.53	9611.94	6031.06	15643	0.385544	0.953266
		0.6044	8524	332	8192	664	8856	0.0749774	0.074969		0.0693	12632.2	3019.82	9612.35	6039.65	15652	0.385871	0.954265
		0.6042	8525	332	8193	664	8857	0.074969	0.074969		0.0693	12636.9	3024.12	9612.76	6048.24	15661	0.386197	0.954265
		0.6039	8525	333	8192	666	8858	0.0751863	0.0751863		0.069	12641.6	3028.42	9613.17	6056.83	15670	0.386524	0.954772
		0.6034	8525	334	8191	668	8859	0.0754035	0.075395		0.06793	12646.3	3032.71	9613.58	6065.42	15679	0.38685	0.955087
		0.6033	8526	334	8192	668	8860	0.075395	0.075395		0.06714	12651	3037.01	9613.98	6074.02	15688	0.387176	0.955383
		0.6032	8527	335	8192	670	8862	0.0756037	0.0755952		0.06554	12655.7	3041.31	9614.38	6082.62	15697	0.387502	0.955714
		0.6028	8528	335	8193	670	8863	0.0755952	0.0755952		0.0647	12660.4	3045.61	9614.77	6091.23	15706	0.387828	0.956028
		0.6023	8529	336	8193	672	8865	0.0758037	0.0758037		0.06304	12665.1	3049.92	9615.17	6099.83	15715	0.388153	0.95634
		0.6021	8529	337	8192	674	8866	0.0760208	0.0760208		0.06211	12669.8	3054.22	9615.56	6108.44	15724	0.388479	0.956653
		0.6019	8529	338	8191	676	8867	0.0762377	0.0761948		0.06137	12674.5	3058.53	9615.95	6117.05	15733	0.388804	0.956965
		0.6018	8530	338	8192	676	8868	0.0762291	0.0761948		0.06	12679.2	3062.83	9616.33	6125.67	15742	0.389129	0.957277
		0.6013	8531	338	8193	676	8869	0.0762205	0.0761948		0.05908	12683.9	3067.14	9616.72	6134.28	15751	0.389454	0.957606
		0.6012	8532	338	8194	676	8870	0.076212	0.0761948		0.05794	12688.5	3071.45	9617.1	6142.9	15760	0.389778	0.9579
		0.6011	8533	338	8195	676	8871	0.0762034	0.0761948		0.05704	12693.2	3075.76	9617.48	6151.52	15769	0.390102	0.958211
		0.6007	8534	338	8196	676	8872	0.0761948	0.0761948		0.05535	12697.9	3080.08	9617.85	6160.15	15778	0.390427	0.958522
		0.6004	8535	339	8196	678	8874	0.076403	0.0762655		0.05438	12702.6	3084.39	9618.22	6168.78	15787	0.390751	0.958832
		0.6002	8536	339	8197	678	8875	0.0763944	0.0762655		0.05327	12707.3	3088.7	9618.59	6177.41	15796	0.391074	0.959142
		0.6001	8537	339	8198	678	8876	0.0763858	0.0762655		0.05202	12712	3093.02	9618.96	6186.04	15805	0.391398	0.959451
		0.5999	8538	339	8199	678	8877	0.0763772	0.0762655		0.0508	12716.7	3097.34	9619.32	6194.68	15814	0.391721	0.959761
		0.5995	8539	339	8200	678	8878	0.0763686	0.0762655		0.05005	12721.3	3101.66	9619.68	6203.32	15823	0.392044	0.960069
		0.5988	8544	339	8205	678	8883	0.0763256	0.0762655		0.04918	12726	3105.98	9620.04	6211.96	15832	0.392367	0.960378
		0.5987	8545	339	8206	678	8884	0.076317	0.0762655		0.04739	12730.7	3110.3	9620.39	6220.61	15841	0.39269	0.960686
		0.5986	8546	339	8207	678	8885	0.0763084	0.0762655		0.04603	12735.4	3114.63	9620.75	6229.25	15850	0.393013	0.960994
		0.5982	8547	339	8208	678	8886	0.0762998	0.0762655		0.04491	12740	3118.95	9621.1	6237.9	15859	0.393335	0.961302
		0.598	8548	339	8209	678	8887	0.0762912	0.0762655		0.04321	12744.7	3123.28	9621.44	6246.56	15868	0.393658	0.961592
		0.5978	8550	339	8211	678	8889	0.076274	0.0762655		0.04219	12749.4	3127.61	9621.79	6255.21	15877	0.39398	0.961916
		0.5977	8551	339	8212	678	8890	0.0762655	0.0762655		0.04095	12754.1	3131.94	9622.13	6263.87	15886	0.394301	0.962239
		0.5975	8552	340	8212	680	8892	0.0764732	0.0764388		0.04044	12758.7	3136.27	9622.47	6272.53	15895	0.394623	0.962528
		0.5969	8553	340	8213	680	8893	0.0764646	0.0764388		0.03863	12763.4	3140.6	9622.8	6281.2	15904	0.394945	0.962834
		0.5966	8554	340	8214	680	8894	0.076456	0.0764388		0.03745	12768.1	3144.93	9623.13	6289.87	15913	0.395266	0.96314
		0.5963	8555	340	8215	680	8895	0.0764474	0.0764388		0.03648	12772.7	3149.27	9623.46	6298.54	15922	0.395587	0.963445
		0.5962	8556	340	8216	680	8896	0.0764388	0.0764388		0.0353	12777.4	3153.6	9623.79	6307.21	15931	0.395908	0.96375
		0.596	8556	341	8215	682	8897	0.0766551	0.0766464		0.03443	12782.1	3157.94	9624.12	6315.88	15940	0.396229	0.964054
		0.5953	8557	341	8216	682	8898	0.0766464	0.0766464		0.0334	12786.7	3162.28	9624.44	6324.56	15949	0.396549	0.964359
		0.5952	8557	342	8215	684	8899	0.0768626	0.076828		0.03207	12791.4	3166.62	9624.76	6333.24	15958	0.396869	0.964663
		0.5947	8558	342	8216	684	8900	0.0768539	0.076828		0.03125	12796	3170.96	9625.07	6341.93	15967	0.39719	0.964966
		0.5945	8560	342	8218	684	8902	0.0768367	0.076828		0.03031	12800.7	3175.31	9625.39	6350.61	15976	0.397509	0.965269
		0.5943	8561	342	8219	684	8903	0.076828	0.076828		0.02929	12805.3	3179.65	9625.7	6359.3	15985	0.397829	0.965572
		0.5941	8561	343	8218	686	8904	0.077044	0.0770181		0.02805	12810	3184	9626.01	6367.99	15994	0.398149	0.965875
		0.594	8562	343	8219	686	8905	0.0770354	0.0770181		0.02726	12814.7	3188.34	9626.31	6376.69	16003	0.398468	0.966177
		0.5937	8563	343	8220	686	8906	0.0770267	0.0770181		0.02565	12819.3	3192.69	9626.62	6385.38	16012	0.398787	0.966462
		0.5932	8564	343	8221	686	8907	0.0770181	0.0770181		0.02429	12824	3197.04	9626.92	6394.08	16021	0.399106	0.966781
		0.5931	8564	344	8220	688	8908	0.0772339	0.0772339		0.02287	12828.6	3201.39	9627.21	6402.79	16030	0.399425	0.967082
		0.593	8564	345	8219	690	8909	0.0774498	0.0774411		0.02205	12833.3	3205.75	9627.51	6411.49	16039	0.399744	0.967383
		0.5929	8565	345	8220	690	8910	0.0774411	0.0774411		0.02043	12837.9	3210.1	9627.8	6420.2	16048	0.400062	0.967667
		0.5925	8566	346	8220	692	8912	0.0776481	0.0776133		0.01929	12842.5	3214.46	9628.09	6428.91	16057	0.400381	0.967967
		0.5924	8567	346	8221	692	8913	0.0776394	0.0776133		0.01793	12847.2	3218.81	9628.38	6437.62	16066	0.400699	0.9683
		0.5918	8568	346	8222	692	8914	0.0776307	0.0776133		0.01686	12851.8	3223.17	9628.66	6446.34	16075	0.401016	0.968583
		0.5914	8570	346	8224	692	8916	0.0776133	0.0776133		0.0158	12856.5	3227.53	9628.94	6455.06	16084	0.401334	0.968883
		0.5912	8571	347	8224	694	8918	0.0778201	0.0778201		0.01487	12861.1	3231.89	9629.22	6463.78	16093	0.401652	0.969182
		0.5911	8572	348	8224	696	8920	0.0780269	0.0779832		0.01372	12865.7	3236.25	9629.5	6472.5	16102	0.401969	0.96948
		0.5904	8573	348	8225	696	8921	0.0780182	0.0779832		0.01249	12870.4	3240.62	9629.77	6481.23	16111	0.402286	0.969762
		0.5902	8574	348	8226	696	8922	0.0780094	0.0779832		0.01153	12875	3244.98	9630.04	6489.96	16120	0.402603	0.970077
		0.5899	8575	348	8227	696	8923	0.0780007	0.0779832		0.01071	12879.7	3249.35	9630.31	6498.69	16129	0.40292	0.970374
		0.5896	8576	348	8228	696	8924	0.0779919	0.0779832		0.009212	12884.3	3253.71	9630.57	6507.43	16138	0.403236	0.970672
		0.5894	8577	348	8229	696	8925	0.0779832	0.0779832		0.008037	12888.9	3258.08	9630.84	6516.16	16147	0.403553	0.970969
		0.589	8577	350	8227	700	8927	0.0784138	0.0783085		0.007107	12893.5	3262.45	9631.1	6524.9	16156	0.403869	0.971266
		0.5885	8579	350	8229	700	8929	0.0783962	0.0783085		0.005928	12898.2	3266.82	9631.35	6533.65	16165	0.404185	0.971562
		0.588	8580	350	8230	700	8930	0.0783875	0.0783085		0.00428	12902.8	3271.2	9631.61	6542.39	16174	0.404501	0.971858
		0.5879	8581	350	8231	700	8931	0.0783787	0.0783085		0.003102	12907.4	3275.57	9631.86	6551.14	16183	0.404816	0.972154
		0.5878	8582	350	8232	700	8932	0.0783699	0.0783085		0.002027	12912.1	3279.95	9632.11	6559.89	16192	0.405132	0.972449
		0.5876	8584	350	8234	700	8934	0.0783524	0.0783085		0.001549	12916.7	3284.32	9632.35	6568.65	16201	0.405447	0.972744
		0.5867	8586	350	8236	700	8936	0.0783348	0.0783085		0.0002834	12921.3	3288.7	9632.6	6577.4	16210	0.405762	0.973039
		0.5855	8587	350	8237	700	8937	0.0783261	0.0783085		0	12953.5	3265.5	9688	6531	16219	0.402676	1
		0.5853	8588	350	8238	700	8938	0.0783173	0.0783085		0	12958	3270	9688	6540	16228	0.403007	1
		0.5851	8589	350	8239	700	8939	0.0783085	0.0783085		0	12962.5	3274.5	9688	6549	16237	0.403338	1
		0.585	8589	351	8238	702	8940	0.0785235	0.0784621		0	12967	3279	9688	6558	16246	0.403669	1
		0.5848	8590	351	8239	702	8941	0.0785147	0.0784621		0	12971.5	3283.5	9688	6567	16255	0.403999	1
		0.5844	8591	351	8240	702	8942	0.0785059	0.0784621		0	12976	3288	9688	6576	16264	0.404329	1
		0.5843	8592	351	8241	702	8943	0.0784971	0.0784621		0	12980.5	3292.5	9688	6585	16273	0.404658	1
		0.5841	8593	351	8242	702	8944	0.0784884	0.0784621		0	12985	3297	9688	6594	16282	0.404987	1
		0.584	8594	351	8243	702	8945	0.0784796	0.0784621		0	12989.5	3301.5	9688	6603	16291	0.405316	1
		0.5834	8595	351	8244	702	8946	0.0784708	0.0784621		0	12994	3306	9688	6612	16300	0.405644	1
		0.583	8596	351	8245	702	8947	0.0784621	0.0784621		0	12998.5	3310.5	9688	6621	16309	0.405972	1
		0.5829	8596	352	8244	704	8948	0.0786768	0.0786768		0	13003	3315	9688	6630	16318	0.4063	1
		0.5825	8598	353	8245	706	8951	0.0788739	0.078821		0	13007.5	3319.5	9688	6639	16327	0.406627	1
		0.5821	8599	353	8246	706	8952	0.0788651	0.078821		0	13012	3324	9688	6648	16336	0.406954	1
		0.582	8600	353	8247	706	8953	0.0788562	0.078821		0	13016.5	3328.5	9688	6657	16345	0.407281	1
		0.5819	8602	353	8249	706	8955	0.0788386	0.078821		0	13021	3333	9688	6666	16354	0.407607	1
		0.5818	8603	353	8250	706	8956	0.0788298	0.078821		0	13025.5	3337.5	9688	6675	16363	0.407933	1
		0.5815	8604	353	8251	706	8957	0.078821	0.078821		0	13030	3342	9688	6684	16372	0.408258	1
		0.5812	8604	354	8250	708	8958	0.0790355	0.0790355		0	13034.5	3346.5	9688	6693	16381	0.408583	1
		0.5806	8604	356	8248	712	8960	0.0794643	0.0794377		0	13039	3351	9688	6702	16390	0.408908	1
		0.5799	8605	356	8249	712	8961	0.0794554	0.0794377		0	13043.5	3355.5	9688	6711	16399	0.409232	1
		0.5798	8606	356	8250	712	8962	0.0794466	0.0794377		0	13048	3360	9688	6720	16408	0.409556	1
		0.5794	8607	356	8251	712	8963	0.0794377	0.0794377		0	13052.5	3364.5	9688	6729	16417	0.40988	1
		0.5792	8608	357	8251	714	8965	0.0796431	0.079572		0	13057	3369	9688	6738	16426	0.410203	1
		0.5788	8609	357	8252	714	8966	0.0796342	0.079572		0	13061.5	3373.5	9688	6747	16435	0.410526	1
		0.5787	8610	357	8253	714	8967	0.0796253	0.079572		0	13066	3378	9688	6756	16444	0.410849	1
		0.5779	8611	357	8254	714	8968	0.0796164	0.079572		0	13070.5	3382.5	9688	6765	16453	0.411171	1
		0.5778	8612	357	8255	714	8969	0.0796075	0.079572		0	13075	3387	9688	6774	16462	0.411493	1
		0.5777	8613	357	8256	714	8970	0.0795987	0.079572		0	13079.5	3391.5	9688	6783	16471	0.411815	1
		0.5772	8615	357	8258	714	8972	0.0795809	0.079572		0	13084	3396	9688	6792	16480	0.412136	1
		0.5766	8616	357	8259	714	8973	0.079572	0.079572		0	13088.5	3400.5	9688	6801	16489	0.412457	1
		0.5759	8616	358	8258	716	8974	0.079786	0.0797683		0	13093	3405	9688	6810	16498	0.412777	1
		0.5756	8617	358	8259	716	8975	0.0797772	0.0797683		0	13097.5	3409.5	9688	6819	16507	0.413097	1
		0.5753	8618	358	8260	716	8976	0.0797683	0.0797683		0	13102	3414	9688	6828	16516	0.413417	1
		0.5748	8619	359	8260	718	8978	0.0799733	0.0799377		0	13106.5	3418.5	9688	6837	16525	0.413737	1
		0.5743	8620	359	8261	718	8979	0.0799644	0.0799377		0	13111	3423	9688	6846	16534	0.414056	1
		0.5742	8621	359	8262	718	8980	0.0799555	0.0799377		0	13115.5	3427.5	9688	6855	16543	0.414375	1
		0.574	8623	359	8264	718	8982	0.0799377	0.0799377		0	13120	3432	9688	6864	16552	0.414693	1
		0.5738	8624	360	8264	720	8984	0.0801425	0.0801425		0	13124.5	3436.5	9688	6873	16561	0.415011	1
		0.5736	8624	361	8263	722	8985	0.0803561	0.0803293		0	13129	3441	9688	6882	16570	0.415329	1
		0.5734	8626	361	8265	722	8987	0.0803383	0.0803293		0	13133.5	3445.5	9688	6891	16579	0.415646	1
		0.5728	8627	361	8266	722	8988	0.0803293	0.0803293		0	13138	3450	9688	6900	16588	0.415963	1
		0.5726	8627	362	8265	724	8989	0.0805429	0.0805339		0	13142.5	3454.5	9688	6909	16597	0.41628	1
		0.5725	8628	362	8266	724	8990	0.0805339	0.0805339		0	13147	3459	9688	6918	16606	0.416596	1
		0.5722	8628	363	8265	726	8991	0.0807474	0.0807384		0	13151.5	3463.5	9688	6927	16615	0.416912	1
		0.572	8629	363	8266	726	8992	0.0807384	0.0807384		0	13156	3468	9688	6936	16624	0.417228	1
		0.5719	8629	364	8265	728	8993	0.0809519	0.0809249		0	13160.5	3472.5	9688	6945	16633	0.417543	1
		0.5714	8630	364	8266	728	8994	0.0809429	0.0809249		0	13165	3477	9688	6954	16642	0.417858	1
		0.5713	8631	364	8267	728	8995	0.0809339	0.0809249		0	13169.5	3481.5	9688	6963	16651	0.418173	1
		0.5711	8632	364	8268	728	8996	0.0809249	0.0809249		0	13174	3486	9688	6972	16660	0.418487	1
		0.5708	8633	365	8268	730	8998	0.0811291	0.0810931		0	13178.5	3490.5	9688	6981	16669	0.418801	1
		0.5702	8634	365	8269	730	8999	0.0811201	0.0810931		0	13183	3495	9688	6990	16678	0.419115	1
		0.57	8636	365	8271	730	9001	0.0811021	0.0810931		0	13187.5	3499.5	9688	6999	16687	0.419428	1
		0.5699	8637	365	8272	730	9002	0.0810931	0.0810931		0	13192	3504	9688	7008	16696	0.419741	1
		0.5696	8638	366	8272	732	9004	0.0812972	0.0812521		0	13196.5	3508.5	9688	7017	16705	0.420054	1
		0.5694	8639	366	8273	732	9005	0.0812882	0.0812521		0	13201	3513	9688	7026	16714	0.420366	1
		0.5688	8640	366	8274	732	9006	0.0812791	0.0812521		0	13205.5	3517.5	9688	7035	16723	0.420678	1
		0.5687	8641	366	8275	732	9007	0.0812701	0.0812521		0	13210	3522	9688	7044	16732	0.42099	1
		0.5686	8642	366	8276	732	9008	0.0812611	0.0812521		0	13214.5	3526.5	9688	7053	16741	0.421301	1
		0.5681	8643	366	8277	732	9009	0.0812521	0.0812521		0	13219	3531	9688	7062	16750	0.421612	1
		0.5677	8644	367	8277	734	9011	0.081456	0.0814289		0	13223.5	3535.5	9688	7071	16759	0.421923	1
		0.5675	8645	367	8278	734	9012	0.081447	0.0814289		0	13228	3540	9688	7080	16768	0.422233	1
		0.5674	8647	367	8280	734	9014	0.0814289	0.0814289		0	13232.5	3544.5	9688	7089	16777	0.422543	1
		0.567	8647	368	8279	736	9015	0.0816417	0.0816236		0	13237	3549	9688	7098	16786	0.422852	1
		0.5669	8648	368	8280	736	9016	0.0816327	0.0816236		0	13241.5	3553.5	9688	7107	16795	0.423162	1
		0.5667	8649	368	8281	736	9017	0.0816236	0.0816236		0	13246	3558	9688	7116	16804	0.423471	1
		0.566	8651	369	8282	738	9020	0.0818182	0.0818182		0	13250.5	3562.5	9688	7125	16813	0.423779	1
		0.5656	8651	370	8281	740	9021	0.0820308	0.0820035		0	13255	3567	9688	7134	16822	0.424088	1
		0.5655	8652	370	8282	740	9022	0.0820217	0.0820035		0	13259.5	3571.5	9688	7143	16831	0.424395	1
		0.5653	8653	370	8283	740	9023	0.0820126	0.0820035		0	13264	3576	9688	7152	16840	0.424703	1
		0.5652	8654	370	8284	740	9024	0.0820035	0.0820035		0	13268.5	3580.5	9688	7161	16849	0.42501	1
		0.5645	8654	371	8283	742	9025	0.0822161	0.0821796		0	13273	3585	9688	7170	16858	0.425317	1
		0.5643	8656	371	8285	742	9027	0.0821979	0.0821796		0	13277.5	3589.5	9688	7179	16867	0.425624	1
		0.564	8657	371	8286	742	9028	0.0821887	0.0821796		0	13282	3594	9688	7188	16876	0.42593	1
		0.5636	8658	371	8287	742	9029	0.0821796	0.0821796		0	13286.5	3598.5	9688	7197	16885	0.426236	1
		0.5635	8658	372	8286	744	9030	0.082392	0.082392		0	13291	3603	9688	7206	16894	0.426542	1
		0.5632	8659	373	8286	746	9032	0.0825952	0.0824674		0	13295.5	3607.5	9688	7215	16903	0.426847	1
		0.563	8660	373	8287	746	9033	0.0825861	0.0824674		0	13300	3612	9688	7224	16912	0.427152	1
		0.5627	8661	373	8288	746	9034	0.0825769	0.0824674		0	13304.5	3616.5	9688	7233	16921	0.427457	1
		0.5621	8662	373	8289	746	9035	0.0825678	0.0824674		0	13309	3621	9688	7242	16930	0.427761	1
		0.5619	8663	373	8290	746	9036	0.0825587	0.0824674		0	13313.5	3625.5	9688	7251	16939	0.428065	1
		0.5615	8664	373	8291	746	9037	0.0825495	0.0824674		0	13318	3630	9688	7260	16948	0.428369	1
		0.5612	8665	373	8292	746	9038	0.0825404	0.0824674		0	13322.5	3634.5	9688	7269	16957	0.428673	1
		0.5607	8666	373	8293	746	9039	0.0825313	0.0824674		0	13327	3639	9688	7278	16966	0.428976	1
		0.5605	8667	373	8294	746	9040	0.0825221	0.0824674		0	13331.5	3643.5	9688	7287	16975	0.429278	1
		0.5601	8668	373	8295	746	9041	0.082513	0.0824674		0	13336	3648	9688	7296	16984	0.429581	1
		0.5599	8669	373	8296	746	9042	0.0825039	0.0824674		0	13340.5	3652.5	9688	7305	16993	0.429883	1
		0.5596	8670	373	8297	746	9043	0.0824947	0.0824674		0	13345	3657	9688	7314	17002	0.430185	1
		0.5595	8673	373	8300	746	9046	0.0824674	0.0824674		0	13349.5	3661.5	9688	7323	17011	0.430486	1
		0.5591	8673	374	8299	748	9047	0.0826793	0.0826063		0	13354	3666	9688	7332	17020	0.430787	1
		0.5589	8674	374	8300	748	9048	0.0826702	0.0826063		0	13358.5	3670.5	9688	7341	17029	0.431088	1
		0.5582	8675	374	8301	748	9049	0.0826611	0.0826063		0	13363	3675	9688	7350	17038	0.431389	1
		0.5581	8677	374	8303	748	9051	0.0826428	0.0826063		0	13367.5	3679.5	9688	7359	17047	0.431689	1
		0.5576	8678	374	8304	748	9052	0.0826337	0.0826063		0	13372	3684	9688	7368	17056	0.431989	1
		0.5574	8679	374	8305	748	9053	0.0826245	0.0826063		0	13376.5	3688.5	9688	7377	17065	0.432288	1
		0.5571	8680	374	8306	748	9054	0.0826154	0.0826063		0	13381	3693	9688	7386	17074	0.432588	1
		0.5565	8681	374	8307	748	9055	0.0826063	0.0826063		0	13385.5	3697.5	9688	7395	17083	0.432886	1
		0.5563	8682	375	8307	750	9057	0.0828089	0.0826355		0	13390	3702	9688	7404	17092	0.433185	1
		0.5562	8684	375	8309	750	9059	0.0827906	0.0826355		0	13394.5	3706.5	9688	7413	17101	0.433483	1
		0.556	8685	375	8310	750	9060	0.0827815	0.0826355		0	13399	3711	9688	7422	17110	0.433781	1
		0.5558	8686	375	8311	750	9061	0.0827723	0.0826355		0	13403.5	3715.5	9688	7431	17119	0.434079	1
		0.5555	8687	375	8312	750	9062	0.0827632	0.0826355		0	13408	3720	9688	7440	17128	0.434376	1
		0.5554	8688	375	8313	750	9063	0.0827541	0.0826355		0	13412.5	3724.5	9688	7449	17137	0.434674	1
		0.5553	8689	375	8314	750	9064	0.0827449	0.0826355		0	13417	3729	9688	7458	17146	0.43497	1
		0.5545	8690	375	8315	750	9065	0.0827358	0.0826355		0	13421.5	3733.5	9688	7467	17155	0.435267	1
		0.5542	8691	375	8316	750	9066	0.0827267	0.0826355		0	13426	3738	9688	7476	17164	0.435563	1
		0.5541	8693	375	8318	750	9068	0.0827084	0.0826355		0	13430.5	3742.5	9688	7485	17173	0.435859	1
		0.5539	8695	375	8320	750	9070	0.0826902	0.0826355		0	13435	3747	9688	7494	17182	0.436154	1
		0.5537	8696	375	8321	750	9071	0.0826811	0.0826355		0	13439.5	3751.5	9688	7503	17191	0.436449	1
		0.5535	8698	375	8323	750	9073	0.0826628	0.0826355		0	13444	3756	9688	7512	17200	0.436744	1
		0.5534	8699	375	8324	750	9074	0.0826537	0.0826355		0	13448.5	3760.5	9688	7521	17209	0.437039	1
		0.5533	8700	375	8325	750	9075	0.0826446	0.0826355		0	13453	3765	9688	7530	17218	0.437333	1
		0.5532	8701	375	8326	750	9076	0.0826355	0.0826355		0	13457.5	3769.5	9688	7539	17227	0.437627	1
		0.5527	8701	376	8325	752	9077	0.0828468	0.082792		0	13462	3774	9688	7548	17236	0.437921	1
		0.5525	8702	376	8326	752	9078	0.0828376	0.082792		0	13466.5	3778.5	9688	7557	17245	0.438214	1
		0.5524	8704	376	8328	752	9080	0.0828194	0.082792		0	13471	3783	9688	7566	17254	0.438507	1
		0.5523	8705	376	8329	752	9081	0.0828103	0.082792		0	13475.5	3787.5	9688	7575	17263	0.4388	1
		0.552	8706	376	8330	752	9082	0.0828011	0.082792		0	13480	3792	9688	7584	17272	0.439092	1
		0.5519	8707	376	8331	752	9083	0.082792	0.082792		0	13484.5	3796.5	9688	7593	17281	0.439384	1
		0.5516	8707	377	8330	754	9084	0.0830031	0.0830031		0	13489	3801	9688	7602	17290	0.439676	1
		0.5515	8707	378	8329	756	9085	0.0832141	0.0831866		0	13493.5	3805.5	9688	7611	17299	0.439968	1
		0.5514	8709	378	8331	756	9087	0.0831958	0.0831866		0	13498	3810	9688	7620	17308	0.440259	1
		0.5508	8710	378	8332	756	9088	0.0831866	0.0831866		0	13502.5	3814.5	9688	7629	17317	0.44055	1
		0.5506	8711	379	8332	758	9090	0.0833883	0.0833425		0	13507	3819	9688	7638	17326	0.44084	1
		0.5504	8713	379	8334	758	9092	0.08337	0.0833425		0	13511.5	3823.5	9688	7647	17335	0.441131	1
		0.5502	8714	379	8335	758	9093	0.0833608	0.0833425		0	13516	3828	9688	7656	17344	0.441421	1
		0.55	8715	379	8336	758	9094	0.0833517	0.0833425		0	13520.5	3832.5	9688	7665	17353	0.44171	1
		0.5496	8716	379	8337	758	9095	0.0833425	0.0833425		0	13525	3837	9688	7674	17362	0.442	1
		0.5494	8716	380	8336	760	9096	0.0835532	0.0835348		0	13529.5	3841.5	9688	7683	17371	0.442289	1
		0.5492	8718	380	8338	760	9098	0.0835348	0.0835348		0	13534	3846	9688	7692	17380	0.442578	1
		0.5489	8718	381	8337	762	9099	0.0837455	0.0837455		0	13538.5	3850.5	9688	7701	17389	0.442866	1
		0.5487	8719	382	8337	764	9101	0.0839468	0.0839192		0	13543	3855	9688	7710	17398	0.443154	1
		0.5485	8720	382	8338	764	9102	0.0839376	0.0839192		0	13547.5	3859.5	9688	7719	17407	0.443442	1
		0.548	8721	382	8339	764	9103	0.0839284	0.0839192		0	13552	3864	9688	7728	17416	0.44373	1
		0.5479	8722	382	8340	764	9104	0.0839192	0.0839192		0	13556.5	3868.5	9688	7737	17425	0.444017	1
		0.5477	8724	383	8341	766	9107	0.0841111	0.0840834		0	13561	3873	9688	7746	17434	0.444304	1
		0.5476	8725	383	8342	766	9108	0.0841019	0.0840834		0	13565.5	3877.5	9688	7755	17443	0.444591	1
		0.5475	8726	383	8343	766	9109	0.0840927	0.0840834		0	13570	3882	9688	7764	17452	0.444877	1
		0.5474	8727	383	8344	766	9110	0.0840834	0.0840834		0	13574.5	3886.5	9688	7773	17461	0.445164	1
		0.5468	8727	384	8343	768	9111	0.0842937	0.0842937		0	13579	3891	9688	7782	17470	0.445449	1
		0.5466	8727	385	8342	770	9112	0.084504	0.084504		0	13583.5	3895.5	9688	7791	17479	0.445735	1
		0.5465	8727	386	8341	772	9113	0.0847141	0.0847048		0	13588	3900	9688	7800	17488	0.44602	1
		0.5464	8728	386	8342	772	9114	0.0847048	0.0847048		0	13592.5	3904.5	9688	7809	17497	0.446305	1
		0.5462	8728	387	8341	774	9115	0.084915	0.0848777		0	13597	3909	9688	7818	17506	0.44659	1
		0.546	8729	387	8342	774	9116	0.0849057	0.0848777		0	13601.5	3913.5	9688	7827	17515	0.446874	1
		0.5455	8730	387	8343	774	9117	0.0848963	0.0848777		0	13606	3918	9688	7836	17524	0.447158	1
		0.5453	8732	387	8345	774	9119	0.0848777	0.0848777		0	13610.5	3922.5	9688	7845	17533	0.447442	1
		0.5452	8732	388	8344	776	9120	0.0850877	0.0850038		0	13615	3927	9688	7854	17542	0.447725	1
		0.5451	8733	388	8345	776	9121	0.0850784	0.0850038		0	13619.5	3931.5	9688	7863	17551	0.448009	1
		0.545	8734	388	8346	776	9122	0.0850691	0.0850038		0	13624	3936	9688	7872	17560	0.448292	1
		0.5444	8735	388	8347	776	9123	0.0850597	0.0850038		0	13628.5	3940.5	9688	7881	17569	0.448574	1
		0.5441	8736	388	8348	776	9124	0.0850504	0.0850038		0	13633	3945	9688	7890	17578	0.448857	1
		0.544	8738	388	8350	776	9126	0.0850318	0.0850038		0	13637.5	3949.5	9688	7899	17587	0.449139	1
		0.5438	8739	388	8351	776	9127	0.0850225	0.0850038		0	13642	3954	9688	7908	17596	0.44942	1
		0.5437	8740	388	8352	776	9128	0.0850131	0.0850038		0	13646.5	3958.5	9688	7917	17605	0.449702	1
		0.5435	8741	388	8353	776	9129	0.0850038	0.0850038		0	13651	3963	9688	7926	17614	0.449983	1
		0.5427	8741	389	8352	778	9130	0.0852136	0.085139		0	13655.5	3967.5	9688	7935	17623	0.450264	1
		0.5423	8742	389	8353	778	9131	0.0852042	0.085139		0	13660	3972	9688	7944	17632	0.450544	1
		0.5417	8743	389	8354	778	9132	0.0851949	0.085139		0	13664.5	3976.5	9688	7953	17641	0.450825	1
		0.5413	8744	389	8355	778	9133	0.0851856	0.085139		0	13669	3981	9688	7962	17650	0.451105	1
		0.5411	8745	389	8356	778	9134	0.0851763	0.085139		0	13673.5	3985.5	9688	7971	17659	0.451385	1
		0.5403	8747	389	8358	778	9136	0.0851576	0.085139		0	13678	3990	9688	7980	17668	0.451664	1
		0.5402	8749	389	8360	778	9138	0.085139	0.085139		0	13682.5	3994.5	9688	7989	17677	0.451943	1
		0.5398	8749	390	8359	780	9139	0.0853485	0.0853298		0	13687	3999	9688	7998	17686	0.452222	1
		0.5397	8751	390	8361	780	9141	0.0853298	0.0853298		0	13691.5	4003.5	9688	8007	17695	0.452501	1
		0.5396	8751	392	8359	784	9143	0.0857487	0.0857487		0	13696	4008	9688	8016	17704	0.452779	1
		0.5393	8751	393	8358	786	9144	0.085958	0.0859486		0	13700.5	4012.5	9688	8025	17713	0.453057	1
		0.5391	8752	393	8359	786	9145	0.0859486	0.0859486		0	13705	4017	9688	8034	17722	0.453335	1
		0.5387	8753	394	8359	788	9147	0.0861485	0.0861485		0	13709.5	4021.5	9688	8043	17731	0.453612	1
		0.5386	8754	395	8359	790	9149	0.0863482	0.0863482		0	13714	4026	9688	8052	17740	0.45389	1
		0.5383	8754	396	8358	792	9150	0.0865574	0.0865574		0	13718.5	4030.5	9688	8061	17749	0.454166	1
		0.5382	8754	397	8357	794	9151	0.0867665	0.0867665		0	13723	4035	9688	8070	17758	0.454443	1
		0.538	8754	398	8356	796	9152	0.0869755	0.086947		0	13727.5	4039.5	9688	8079	17767	0.454719	1
		0.5376	8755	398	8357	796	9153	0.086966	0.086947		0	13732	4044	9688	8088	17776	0.454995	1
		0.5374	8756	398	8358	796	9154	0.0869565	0.086947		0	13736.5	4048.5	9688	8097	17785	0.455271	1
		0.5372	8757	398	8359	796	9155	0.086947	0.086947		0	13741	4053	9688	8106	17794	0.455547	1
		0.5371	8758	399	8359	798	9157	0.0871464	0.0871369		0	13745.5	4057.5	9688	8115	17803	0.455822	1
		0.537	8759	399	8360	798	9158	0.0871369	0.0871369		0	13750	4062	9688	8124	17812	0.456097	1
		0.5369	8759	400	8359	800	9159	0.0873458	0.0873458		0	13754.5	4066.5	9688	8133	17821	0.456372	1
		0.5368	8759	401	8358	802	9160	0.0875546	0.0875259		0	13759	4071	9688	8142	17830	0.456646	1
		0.5363	8760	401	8359	802	9161	0.087545	0.0875259		0	13763.5	4075.5	9688	8151	17839	0.45692	1
		0.5362	8761	401	8360	802	9162	0.0875355	0.0875259		0	13768	4080	9688	8160	17848	0.457194	1
		0.5356	8762	401	8361	802	9163	0.0875259	0.0875259		0	13772.5	4084.5	9688	8169	17857	0.457468	1
		0.5354	8762	402	8360	804	9164	0.0877346	0.0877346		0	13777	4089	9688	8178	17866	0.457741	1
		0.5351	8763	403	8360	806	9166	0.0879337	0.0879241		0	13781.5	4093.5	9688	8187	17875	0.458014	1
		0.535	8764	403	8361	806	9167	0.0879241	0.0879241		0	13786	4098	9688	8196	17884	0.458287	1
		0.5348	8764	404	8360	808	9168	0.0881326	0.088123		0	13790.5	4102.5	9688	8205	17893	0.458559	1
		0.5347	8765	404	8361	808	9169	0.088123	0.088123		0	13795	4107	9688	8214	17902	0.458831	1
		0.5346	8765	405	8360	810	9170	0.0883315	0.088293		0	13799.5	4111.5	9688	8223	17911	0.459103	1
		0.5345	8766	405	8361	810	9171	0.0883219	0.088293		0	13804	4116	9688	8232	17920	0.459375	1
		0.5344	8767	405	8362	810	9172	0.0883123	0.088293		0	13808.5	4120.5	9688	8241	17929	0.459646	1
		0.5342	8769	405	8364	810	9174	0.088293	0.088293		0	13813	4125	9688	8250	17938	0.459917	1
		0.534	8769	406	8363	812	9175	0.0885014	0.0884532		0	13817.5	4129.5	9688	8259	17947	0.460188	1
		0.5339	8770	406	8364	812	9176	0.0884917	0.0884532		0	13822	4134	9688	8268	17956	0.460459	1
		0.5333	8771	406	8365	812	9177	0.0884821	0.0884532		0	13826.5	4138.5	9688	8277	17965	0.460729	1
		0.5332	8772	406	8366	812	9178	0.0884724	0.0884532		0	13831	4143	9688	8286	17974	0.460999	1
		0.5331	8773	406	8367	812	9179	0.0884628	0.0884532		0	13835.5	4147.5	9688	8295	17983	0.461269	1
[truncated: 8,560 more rows]

## Sheet: Spectral Level Data
Spectral Level Data		Confidence Threshold	Forward	Reverse	Correct	Incorrect	Total	Global FDR	q-value		Fit Confidence Threshold	Fit Forward	Fit Reverse	Fit Correct	Fit Incorrect	Fit Total	Fit Global FDR	Fit Local FDR
		1	8317	0	8317	0	8317	0	0		1	1	0	1	0	1	0	4.48826e-09
		0.9999	9884	1	9883	2	9885	0.000202327	0.00012444		1	13	0	13	0	13	0	4.48826e-09
		0.9998	10483	1	10482	2	10484	0.000190767	0.00012444		1	25	0	25	0	25	0	4.48826e-09
		0.9997	11018	1	11017	2	11019	0.000181505	0.00012444		1	37	0	37	0	37	0	4.48826e-09
		0.9996	11377	1	11376	2	11378	0.000175778	0.00012444		1	49	0	49	0	49	0	4.48826e-09
		0.9995	11688	1	11687	2	11689	0.000171101	0.00012444		1	61	0	61	0	61	0	4.48826e-09
		0.9994	12055	1	12054	2	12056	0.000165893	0.00012444		1	73	0	73	0	73	0	4.48826e-09
		0.9993	12296	1	12295	2	12297	0.000162641	0.00012444		1	85	0	85	0	85	0	4.48826e-09
		0.9992	12636	1	12635	2	12637	0.000158265	0.00012444		1	97	0	97	0	97	0	4.48826e-09
[truncated: 10,368 more rows]

## Sheet: Single Results Table
	Single Table Summary of All Results
[truncated: 37 more rows]

## Sheet: Protein Summary
N	Unused	Total	%Cov	%Cov(50)	%Cov(95)	Accession	Name	Species	Peptides(95%)			Biological Processes	Molecular Function	PANTHER ID
[truncated: 2,495 more rows]

[truncated: 1 more sheets: Peptide Summary]
