# Supplementary material for: Daily rhythms in antennal protein and olfactory sensitivity in the malaria mosquito Anopheles gambiae
Source: Sci Rep. 2013 Aug 29;3:2494. doi: 10.1038/srep02494 (PMC3756343; doi:10.1038/srep02494)
Supplement: Supplementary Information — Supplementary Dataset 2 [file srep02494-s3.xls]

## Sheet: Sheet1
N	Q1 (m/z)	Q3 (m/z)	Dwell (mS)	ID	CE (V)
1	801.414	862.409	7	BetaTub_AVLVDLEPGTMDSVR.T1	42.071
2	801.414	991.451	7	BetaTub_AVLVDLEPGTMDSVR.T2	42.071
3	520.3	763.446	7	BetaTub_YLTVAAVFR.T1	28.015
4	520.3	563.33	7	BetaTub_YLTVAAVFR.T2	28.015
5	608.312	687.378	7	BetaTub_EIVHIQAGQ[C]GNQIGAK.T2	32.416
6	608.312	847.409	7	BetaTub_EIVHIQAGQ[C]GNQIGAK.T3	32.416
7	488.728	701.321	7	Actin5C_AGFAGDDAPR.T1	26
8	488.728	630.284	7	Actin5C_AGFAGDDAPR.T2	26
9	488.728	848.39	7	Actin5C_AGFAGDDAPR.T3	26
10	566.767	912.442	7	Actin5C_GYSFTTTAER.T1	30
11	566.767	825.41	7	Actin5C_GYSFTTTAER.T2	30
12	566.767	678.342	7	Actin5C_GYSFTTTAER.T3	30
13	652.026	892.483	7	Actin5C_VAPEEHPVLLTEAPLNPK.T1	25
14	652.026	693.867	7	Actin5C_VAPEEHPVLLTEAPLNPK.T2	25
15	652.026	768.425	7	Actin5C_VAPEEHPVLLTEAPLNPK.T3	25
16	745.014	922.445	7	AGAP005095_DLYANTVMSGGTTMYPGIADR.T1	29
17	745.014	791.405	7	AGAP005095_DLYANTVMSGGTTMYPGIADR.T2	29
18	745.014	995.45	7	AGAP005095_DLYANTVMSGGTTMYPGIADR.T3	29
19	594.341	989.537	10	RFeSP_VVSGVTGATQIR.T1	31.717
20	594.341	746.416	10	RFeSP_VVSGVTGATQIR.T2	31.717
21	594.341	1013.56	10	RFeSP_VVSGVTGATQIR.T3	31.717
22	421.735	658.341	10	RFeSP_LADIPEGK.T1	23.087
23	421.735	729.378	10	RFeSP_LADIPEGK.T2	23.087
24	421.735	543.314	10	RFeSP_LADIPEGK.T3	23.087
25	686.901	818.452	10	CYP6P3_TLVQIPAYAIQR.T1	36.345
26	686.901	1059.6	10	CYP6P3_TLVQIPAYAIQR.T2	36.345
27	686.901	931.536	10	CYP6P3_TLVQIPAYAIQR.T3	36.345
28	644.861	1092.59	10	CYP6P3_VPSVDYLIPGTK.T1	34.243
29	644.861	906.493	10	CYP6P3_VPSVDYLIPGTK.T2	34.243
30	644.861	1189.65	10	CYP6P3_VPSVDYLIPGTK.T3	34.243
31	767.891	1007.48	10	PPO6_TVVDLPENYLTDR.T1	40.395
32	767.891	1235.59	10	PPO6_TVVDLPENYLTDR.T2	40.395
33	767.891	1120.56	10	PPO6_TVVDLPENYLTDR.T3	40.395
34	767.891	910.427	10	PPO6_TVVDLPENYLTDR.T4	40.395
35	539.623	979.536	10	PPO6_ANAPANVLLTYWQR.T1	28.981
36	539.623	866.452	10	PPO6_ANAPANVLLTYWQR.T2	28.981
37	539.623	753.368	10	PPO6_ANAPANVLLTYWQR.T3	28.981
38	719.689	900.424	10	PPO6_LFLDQPDVDTLMSVSSYAR.T1	37.984
39	719.689	769.384	10	PPO6_LFLDQPDVDTLMSVSSYAR.T2	37.984
40	719.689	829.409	10	PPO6_LFLDQPDVDTLMSVSSYAR.T3	37.984
41	700.878	874.474	10	IDH_LGENLQAALTQSR.T1	36
42	700.878	910.499	10	IDH_LGENLQAALTQSR.T2	36
43	700.878	1101.6	10	IDH_LGENLQAALTQSR.T3	36
44	700.878	746.415	10	IDH_LGENLQAALTQSR.T4	36
45	1009.47	1213.61	10	IDH_FTPADGSEPTTYVVNEYK.T1	52
46	1009.47	885.415	10	IDH_FTPADGSEPTTYVVNEYK.T2	52
47	1009.47	805.336	10	IDH_FTPADGSEPTTYVVNEYK.T3	52
48	847.431	1161.64	10	IDH_ETSTNPIASIFAWTR.T1	44
49	847.431	880.468	10	IDH_ETSTNPIASIFAWTR.T2	44
50	847.431	951.505	10	IDH_ETSTNPIASIFAWTR.T3	44
51	736.874	934.466	10	IDH_AGPVVDILGDEMTR.T1	38
52	736.874	821.382	10	IDH_AGPVVDILGDEMTR.T2	38
53	736.874	765.451	10	IDH_AGPVVDILGDEMTR.T3	38
54	568.813	902.519	10	GSTE3_AYDLLEATLK.T1	30
55	568.813	787.492	10	GSTE3_AYDLLEATLK.T2	30
56	568.813	674.408	10	GSTE3_AYDLLEATLK.T3	30
57	568.813	877.43	10	GSTE3_AYDLLEATLK.T4	30
58	510.298	851.499	10	GSTE3_APIVLYSTR.T1	27
59	510.298	738.414	10	GSTE3_APIVLYSTR.T2	27
60	510.298	639.346	10	GSTE3_APIVLYSTR.T3	27
61	810.915	1034.56	10	GSTD7_EINETGAETLAGLFR.T1	48
62	810.915	906.504	10	GSTD7_EINETGAETLAGLFR.T2	48
63	810.915	777.462	10	GSTD7_EINETGAETLAGLFR.T3	48
64	810.915	977.542	10	GSTD7_EINETGAETLAGLFR.T4	48
65	681.862	965.505	10	GSTD7_LHFDLGTLYQR.T1	36
66	681.862	737.394	10	GSTD7_LHFDLGTLYQR.T2	36
67	681.862	850.478	10	GSTD7_LHFDLGTLYQR.T3	36
68	631.81	849.421	10	VATI_DLNADVNAFQR.T1	33.59
69	631.81	1034.5	10	VATI_DLNADVNAFQR.T2	33.59
70	631.81	1088.5	10	VATI_DLNADVNAFQR.T3	33.59
71	605.322	1008.56	10	VATI_SNYLELTELK.T1	32.266
72	605.322	1063.53	10	VATI_SNYLELTELK.T2	32.266
73	605.322	845.498	10	VATI_SNYLELTELK.T3	32.266
74	907.978	1115.61	10	VATI_TENEILELSQNAVNLK.T1	47.399
75	907.978	1228.69	10	VATI_TENEILELSQNAVNLK.T2	47.399
76	907.978	986.563	10	VATI_TENEILELSQNAVNLK.T3	47.399
77	742.823	1211.53	10	OBP1_[C]LYPEGETL[C]DK.T1	39.141
78	742.823	1048.46	10	OBP1_[C]LYPEGETL[C]DK.T2	39.141
79	742.823	822.366	10	OBP1_[C]LYPEGETL[C]DK.T3	39.141
80	474.256	690.367	8	OBP1_TGVTEEAIK.T1	25.713
81	474.256	789.435	8	OBP1_TGVTEEAIK.T2	25.713
82	474.256	589.319	8	OBP1_TGVTEEAIK.T3	25.713
83	670.328	1141.51	10	OBP1_VVDDNGDVHLEK.T1	35.516
84	670.328	1026.48	10	OBP1_VVDDNGDVHLEK.T2	35.516
85	447.221	911.458	10	OBP_VVDDNGDVHLEK.3.T1	24.361
86	670.328	797.415	10	OBP1_VVDDNGDVHLEK.T3	35.516
87	491.542	904.435	10	OBP1_[C]YMN[C]LFHEAK.T1	26.577
88	491.542	631.32	10	OBP1_[C]YMN[C]LFHEAK.T2	26.577
89	491.542	575.263	10	OBP1_[C]YMN[C]LFHEAK.T3	26.577
90	701.356	588.272	10	SAPP1_ILPDALQTN[C]EK.T1	37.068
91	701.356	779.335	10	SAPP1_ILPDALQTN[C]EK.T3	37.068
92	566.827	920.495	10	SAPP1_VINYLIQNR.T1	30.341
93	566.827	716.434	10	SAPP1_VINYLIQNR.T2	30.341
94	566.827	643.389	10	SAPP1_VINYLIQNR.T3	30.341
95	566.827	806.452	10	SAPP1_VINYLIQNR.T4	30.341
96	668.343	830.462	10	SAPP1_YDNINVDEILK.T1	35.417
97	668.343	1057.59	10	SAPP1_YDNINVDEILK.T2	35.417
98	668.343	1189.57	10	SAPP1_YDNINVDEILK.T3	35.417
99	580.309	788.43	10	SAPP1_KDQWDVLQK.T1	31.015
100	580.309	885.446	10	SAPP1_KDQWDVLQK.T2	31.015
101	580.309	673.294	10	SAPP1_KDQWDVLQK.T3	31.015
102	855.981	1222.71	10	TO1_FQGGVPALGLASLDPLR.T1	44.799
103	855.981	941.542	10	TO1_FQGGVPALGLASLDPLR.T2	44.799
104	855.981	1125.66	10	TO1_FQGGVPALGLASLDPLR.T3	44.799
105	644.387	917.545	10	TO1_ELKPAIIGAFTK.T1	34.219
106	644.387	820.493	10	TO1_ELKPAIIGAFTK.T2	34.219
107	644.387	749.456	10	TO1_ELKPAIIGAFTK.T3	34.219
108	567.332	923.52	10	TO1_LPVASLVGSYK.T1	30.367
109	567.332	824.451	10	TO1_LPVASLVGSYK.T2	30.367
110	567.332	753.414	10	TO1_LPVASLVGSYK.T3	30.367
111	567.332	1020.57	10	TO1_LPVASLVGSYK.T4	30.367
112	636.644	922.499	10	TO1_TGDEP[C]VVQAITNTFQK.T1	33.832
113	636.644	851.462	10	TO1_TGDEP[C]VVQAITNTFQK.T2	33.832
114	636.644	738.378	10	TO1_TGDEP[C]VVQAITNTFQK.T3	33.832
115	494.787	760.456	10	OBP25_LDSLAALSAK.T1	26.739
116	494.787	560.34	10	OBP25_LDSLAALSAK.T2	26.739
117	494.787	673.424	10	OBP25_LDSLAALSAK.T3	26.739
118	594.771	988.419	10	OBP25_VTE[C]YFQNK.T1	31.739
119	594.771	859.377	10	OBP25_VTE[C]YFQNK.T2	31.739
120	594.771	699.346	10	OBP25_VTE[C]YFQNK.T3	31.739
121	859.926	919.51	10	OBP25_DGQLQEETITEQLSK.T1	44.996
122	859.926	1048.55	10	OBP25_DGQLQEETITEQLSK.T2	44.996
123	859.926	1177.6	10	OBP25_DGQLQEETITEQLSK.T3	44.996
124	859.926	705.378	10	OBP25_DGQLQEETITEQLSK.T4	44.996
125	684.809	896.418	10	AGAP007286_DATNA[C]FELAEK.T1	36.24
126	684.809	1222.51	10	AGAP007286_DATNA[C]FELAEK.T2	36.24
127	684.809	967.455	10	AGAP007286_DATNA[C]FELAEK.T3	36.24
128	422.904	646.388	10	AGAP007286_I[C]HPISGTILR.T1	23.145
129	422.904	577.311	10	AGAP007286_I[C]HPISGTILR.T2	23.145
130	422.904	856.525	10	AGAP007286_I[C]HPISGTILR.T3	23.145
131	633.853	993.584	10	AGAP007286_I[C]HPISGTILR.2.T1	33.693
132	633.853	856.525	10	AGAP007286_I[C]HPISGTILR.2.T2	33.693
133	633.853	759.472	10	AGAP007286_I[C]HPISGTILR.2.T3	33.693
134	630.824	920.466	10	AGAP007286_DKPEWMSLVR.T1	33.541
135	630.824	791.423	10	AGAP007286_DKPEWMSLVR.T2	33.541
136	630.824	1017.52	10	AGAP007286_DKPEWMSLVR.T3	33.541
137	598.772	918.446	10	OBP10_DYVQQCDLR.T1	31.939
138	598.772	819.378	10	OBP10_DYVQQCDLR.T2	31.939
139	598.772	691.319	10	OBP10_DYVQQCDLR.T3	31.939
140	544.266	853.424	10	OBP26_AYQ[C]IYAAK.T1	29.213
141	544.266	725.365	10	OBP26_AYQ[C]IYAAK.T2	29.213
142	544.266	565.334	10	OBP26_AYQ[C]IYAAK.T3	29.213
143	693.351	1199.63	10	OBP3_DANYPPPELLEK.T1	36.668
144	693.351	1085.59	10	OBP3_DANYPPPELLEK.T2	36.668
145	693.351	922.524	10	OBP3_DANYPPPELLEK.T3	36.668
146	580.024	946.495	8	OBP3_MKPMHDA[C]VAETGASEDAIKR.T1	31.001
147	580.024	818.437	8	OBP3_MKPMHDA[C]VAETGASEDAIKR.T2	31.001
148	580.024	686.296	8	OBP3_MKPMHDA[C]VAETGASEDAIKR.T3	31.001
149	580.024	602.362	8	OBP3_MKPMHDA[C]VAETGASEDAIKR.T4	31.001
150	594.847	962.519	10	OBP7_LLYIIPDDVK.T1	31.742
151	594.847	799.456	10	OBP7_LLYIIPDDVK.T2	31.742
152	594.847	686.372	10	OBP7_LLYIIPDDVK.T3	31.742
153	537.775	648.295	10	OBP7_IDVVDEATGR.T1	28.889
154	537.775	747.363	10	OBP7_IDVVDEATGR.T2	28.889
155	537.775	846.432	10	OBP7_IDVVDEATGR.T3	28.889
156	515.773	883.471	10	OBP7_F[C]HLLVLE.T1	27.789
157	515.773	770.402	10	OBP7_F[C]HLLVLE.T2	27.789
158	515.773	671.333	10	OBP7_F[C]HLLVLE.T3	27.789
159	718.536	1181.54	10	OR7_APSTLQTFDENGR.T1	37.927
160	718.536	839.353	10	OR7_APSTLQTFDENGR.T2	37.927
161	718.536	967.412	10	OR7_APSTLQTFDENGR.T3	37.927
162	649.768	763.337	10	OBP2_FSDADPFDDNR.T1	34.488
163	649.768	878.364	10	OBP2_FSDADPFDDNR.T2	34.488
164	649.768	1064.43	10	OBP2_FSDADPFDDNR.T3	34.488
165	597.295	890.477	10	OBP2_TSDPVHYYLV.T1	31.865
166	597.295	1076.51	10	OBP2_TSDPVHYYLV.T2	31.865
167	597.295	1005.5	10	OBP2_TSDPVHYYLV.T3	31.865
168	626.816	1038.49	10	OBP47_ITLDAIDG[C]FK.T1	33.341
169	626.816	925.408	10	OBP47_ITLDAIDG[C]FK.T2	33.341
170	626.816	739.344	10	OBP47_ITLDAIDG[C]FK.T3	33.341
171	613.279	965.399	10	OBP47_LFTVNDD[C]NK.T1	32.664
172	613.279	864.352	10	OBP47_LFTVNDD[C]NK.T2	32.664
173	613.279	765.283	10	OBP47_LFTVNDD[C]NK.T3	32.664
174	651.83	944.396	10	OBP9_DANEVREEIVK.T1	34.592
175	651.83	1001.56	10	OBP9_DANEVREEIVK.T2	34.592
176	651.83	872.52	10	OBP9_DANEVREEIVK.T3	34.592
177	917.873	975.462	10	OBP9_[C]AGSNTDGNV[C]HWAFR.T1	47.894
178	917.873	1146.53	10	OBP9_[C]AGSNTDGNV[C]HWAFR.T2	47.894
179	917.873	1119.38	10	OBP9_[C]AGSNTDGNV[C]HWAFR.T3	47.894
180	457.713	710.329	10	OBP9_GFQ[C]FQK.T1	24.886
181	457.713	582.27	10	OBP9_GFQ[C]FQK.T2	24.886
182	457.713	693.274	10	OBP9_GFQ[C]FQK.T3	24.886
183	406.915	522.315	13	DBT_VLTGGVGIPHIR.T1	22.346
184	406.915	905.532	13	DBT_VLTGGVGIPHIR.T2	22.346
185	406.915	692.42	13	DBT_VLTGGVGIPHIR.T3	22.346
186	406.915	848.51	13	DBT_VLTGGVGIPHIR.T4	22.346
187	550.309	1000.54	10	OBP20_VAEELVNGLR.T1	29.515
188	550.309	929.505	10	OBP20_VAEELVNGLR.T2	29.515
189	550.309	671.42	10	OBP20_VAEELVNGLR.T3	29.515
190	786.875	1067.53	10	A10_YDNIDLEEIFSSK.T1	41.344
191	786.875	952.499	10	A10_YDNIDLEEIFSSK.T2	41.344
192	786.875	1180.61	10	A10_YDNIDLEEIFSSK.T3	41.344
193	536.746	859.373	10	A10_NVGP[C]TPDGR.T1	28.837
194	536.746	802.351	10	A10_NVGP[C]TPDGR.T2	28.837
195	536.746	841.351	10	A10_NVGP[C]TPDGR.T3	28.837
196	696.327	1164.52	10	OBP22_NLETIEDL[C]ER.T1	36.816
197	696.327	1035.48	10	OBP22_NLETIEDL[C]ER.T2	36.816
198	696.327	821.346	10	OBP22_NLETIEDL[C]ER.T3	36.816
199	696.327	934.43	10	OBP22_NLETIEDL[C]ER.T4	36.816
200	737.935	765.451	10	TO2/3_GVPEIGLVPLDPLR.T1	38.897
201	737.935	1092.68	10	TO2/3_GVPEIGLVPLDPLR.T2	38.897
202	737.935	979.594	10	TO2/3_GVPEIGLVPLDPLR.T3	38.897
203	600.288	927.457	10	TO2/3_SGQQFYQVDK.T1	32.014
204	600.288	799.398	10	TO2/3_SGQQFYQVDK.T2	32.014
205	600.288	652.33	10	TO2/3_SGQQFYQVDK.T3	32.014
206	775.371	876.406	7	AGAP007643_SVTETGVELSNEER.T1	39
207	775.371	1133.54	7	AGAP007643_SVTETGVELSNEER.T2	39
208	775.371	1032.5	7	AGAP007643_SVTETGVELSNEER.T3	39
209	605.309	933.464	8	AGAP007643_YLAEVATGETR.T1	33
210	605.309	862.427	8	AGAP007643_YLAEVATGETR.T2	33
211	605.309	733.384	8	AGAP007643_YLAEVATGETR.T3	33
212	659.348	988.531	10	1433Zeta_[Ac]STVDKEELVQK.T1	33
213	659.348	1043.53	10	1433Zeta_[Ac]STVDKEELVQK.T2	33
214	659.348	873.504	10	1433Zeta_[Ac]STVDKEELVQK.T3	33
